# Supplementary material for: Integrated Multi-Omics Maps of Lower-Grade Gliomas
Source: Cancers (Basel). 2022 Jun 4;14(11):2797. doi: 10.3390/cancers14112797 (PMC9179546; doi:10.3390/cancers14112797)
Supplement: Supplementary file 1 [file cancers-14-02797-s001.zip]

Archive with 4 entries (2 files):
- cancers-1701744 supplementary material/
- cancers-1701744 supplementary material/cancers-1701744 supplementary material/
- cancers-1701744 supplementary material/cancers-1701744 supplementary material/Supplement S2-Quick-start-guide.pdf
- cancers-1701744 supplementary material/cancers-1701744 supplementary material/Supplementary_Table_S1.xlsx
