# Supplementary material for: Integrated Multi-Omics Maps of Lower-Grade Gliomas
Source: Cancers (Basel). 2022 Jun 4;14(11):2797. doi: 10.3390/cancers14112797 (PMC9179546; doi:10.3390/cancers14112797)
Supplement: Supplementary file 1 [file cancers-14-02797-s001.zip › cancers-1701744 supplementary material/cancers-1701744 supplementary material/Supplementary_Table_S1.xlsx]

## Sheet: spotA
	Rank	ID	Symbol	mean expression	SD	max delta e	min delta e	correlation	->t.score	->p.value	Metagene	Chromosome	Description
ENSG00000241644	1	ENSG00000241644	INMT	1.85658e-16	0.486094	2.72091	-0.554967	0.534622	6.90107	1.34016797659342e-10 .	18 x 1	7 p14	indolethylamine N-methyltransferase [Source:HGNC Symbol;Acc:HGNC:6069]
ENSG00000164932	2	ENSG00000164932	CTHRC1	6.09973e-17	0.659045	2.47284	-1.36728	0.65972	9.5763	1.11022302462516e-16 .	18 x 1	8 q22	collagen triple helix repeat containing 1 [Source:HGNC Symbol;Acc:HGNC:18831]
ENSG00000163359	3	ENSG00000163359	COL6A3	-2.13328e-17	0.653879	2.46585	-0.907338	0.625443	8.74412	8.65973959207622e-15 .	18 x 1	2 q37	collagen type VI alpha 3 chain [Source:HGNC Symbol;Acc:HGNC:2213]
ENSG00000111335	4	ENSG00000111335	OAS2	-9.4086e-17	0.484306	1.87229	-0.682546	0.729134	11.6222	0 .	17 x 2	12 q24	2'-5'-oligoadenylate synthetase 2 [Source:HGNC Symbol;Acc:HGNC:8087]
ENSG00000106366	5	ENSG00000106366	SERPINE1	-1.52885e-16	0.638451	1.82941	-1.08941	0.696747	10.5959	0 .	18 x 1	7 q22	serpin family E member 1 [Source:HGNC Symbol;Acc:HGNC:8583]
ENSG00000111341	6	ENSG00000111341	MGP	1.0934e-17	0.603381	1.77293	-1.1137	0.595236	8.0807	3.00426350463567e-13 .	17 x 2	12 p12	matrix Gla protein [Source:HGNC Symbol;Acc:HGNC:7060]
ENSG00000134871	7	ENSG00000134871	COL4A2	-9.75077e-17	0.622471	1.76607	-0.878136	0.72783	11.578	0 .	17 x 2	13 q34	collagen type IV alpha 2 chain [Source:HGNC Symbol;Acc:HGNC:2203]
ENSG00000187498	8	ENSG00000187498	COL4A1	-4.62402e-17	0.559013	1.64106	-1.08107	0.744169	12.1527	0 .	18 x 1	13 q34	collagen type IV alpha 1 chain [Source:HGNC Symbol;Acc:HGNC:2202]
ENSG00000164761	9	ENSG00000164761	TNFRSF11B	1.11882e-16	0.470727	1.5367	-0.597991	0.745856	12.2148	0 .	18 x 1	8 q24	TNF receptor superfamily member 11b [Source:HGNC Symbol;Acc:HGNC:11909]
ENSG00000197496	10	ENSG00000197496	SLC2A10	6.75539e-17	0.644925	1.36535	-1.51447	0.521277	6.66341	4.3893633172587e-10 .	18 x 1	20 q13	solute carrier family 2 member 10 [Source:HGNC Symbol;Acc:HGNC:13444]
ENSG00000143333	11	ENSG00000143333	RGS16	-4.21686e-17	0.426632	1.33018	-0.600514	0.656361	9.49046	2.22044604925031e-16 .	18 x 1	1 q25	regulator of G protein signaling 16 [Source:HGNC Symbol;Acc:HGNC:9997]
ENSG00000130303	12	ENSG00000130303	BST2	-2.40759e-17	0.398462	1.32733	-0.745195	0.646731	9.24981	5.55111512312578e-16 .	18 x 1	19 p13	bone marrow stromal cell antigen 2 [Source:HGNC Symbol;Acc:HGNC:1119]
ENSG00000138646	13	ENSG00000138646	HERC5	-3.09478e-17	0.534031	1.31675	-1.56745	0.60041	8.19027	1.68087765928249e-13 .	18 x 1	4 q22	HECT and RLD domain containing E3 ubiquitin protein ligase 5 [Source:HGNC Symbol;Acc:HGNC:24368]
ENSG00000149260	14	ENSG00000149260	CAPN5	2.93326e-16	0.414821	1.29312	-0.742625	0.656425	9.49209	2.22044604925031e-16 .	17 x 2	11 q13	calpain 5 [Source:HGNC Symbol;Acc:HGNC:1482]
ENSG00000145623	15	ENSG00000145623	OSMR	4.47587e-17	0.410042	1.2646	-0.9208	0.797552	14.4223	0 .	18 x 1	5 p13	oncostatin M receptor [Source:HGNC Symbol;Acc:HGNC:8507]
ENSG00000171522	16	ENSG00000171522	PTGER4	2.055e-16	0.416295	1.15709	-0.793513	0.673865	9.9492	0 .	18 x 1	5 p13	prostaglandin E receptor 4 [Source:HGNC Symbol;Acc:HGNC:9596]
ENSG00000172123	17	ENSG00000172123	SLFN12	6.7984e-17	0.417245	1.12834	-0.881586	0.732945	11.7531	0 .	18 x 1	17 q12	schlafen family member 12 [Source:HGNC Symbol;Acc:HGNC:25500]
ENSG00000112773	18	ENSG00000112773	FAM46A	1.10028e-16	0.363735	1.09281	-1.03131	0.73979	11.9942	0 .	18 x 1	6 q14	family with sequence similarity 46 member A [Source:HGNC Symbol;Acc:HGNC:18345]
ENSG00000001036	19	ENSG00000001036	FUCA2	-1.49807e-16	0.547002	1.08294	-1.49793	0.688247	10.3489	0 .	18 x 1	6 q24	fucosidase, alpha-L- 2, plasma [Source:HGNC Symbol;Acc:HGNC:4008]
ENSG00000176014	20	ENSG00000176014	TUBB6	1.10879e-16	0.54803	1.07616	-1.37648	0.792839	14.1917	0 .	18 x 1	18 p11	tubulin beta 6 class V [Source:HGNC Symbol;Acc:HGNC:20776]
ENSG00000110057	21	ENSG00000110057	UNC93B1	-7.7016e-17	0.335709	0.892409	-0.572539	0.702299	10.7619	0 .	18 x 1	11 q13	unc-93 homolog B1 (C. elegans) [Source:HGNC Symbol;Acc:HGNC:13481]
ENSG00000188610	22	ENSG00000188610	FAM72B	-3.81123e-16	0.361837	0.670852	-1.35198	0.488907	6.11387	6.36188879354904e-09 .	18 x 1	1 p11	family with sequence similarity 72 member B [Source:HGNC Symbol;Acc:HGNC:24805]
ENSG00000137693	23	ENSG00000137693	YAP1	-2.0226e-16	0.364828	0.652012	-1.14236	0.447688	5.46159	1.31244536794028e-07 .	18 x 1	11 q22	Yes associated protein 1 [Source:HGNC Symbol;Acc:HGNC:16262]

## Sheet: spotB
	Rank	ID	Symbol	mean expression	SD	max delta e	min delta e	correlation	->t.score	->p.value	Metagene	Chromosome	Description
ENSG00000255737	1	ENSG00000255737	AGAP2-AS1	-1.77773e-18	0.431902	3.36406	-0.442247	0.480323	5.97395	1.23540615515338e-08 .	1 x 1	12 q14	AGAP2 antisense RNA 1 [Source:HGNC Symbol;Acc:HGNC:48633]
ENSG00000107984	2	ENSG00000107984	DKK1	4.07541e-17	0.351947	2.80015	-0.459567	-0.0932788	-1.02201	0.845574855823874 .	4 x 1	10 q21	dickkopf WNT signaling pathway inhibitor 1 [Source:HGNC Symbol;Acc:HGNC:2891]
ENSG00000170893	3	ENSG00000170893	TRH	3.83073e-17	0.628382	2.69	-0.740848	0.00731928	0.079846	0.468246920593574 .	7 x 1	3 q22	thyrotropin releasing hormone [Source:HGNC Symbol;Acc:HGNC:12298]
ENSG00000157856	4	ENSG00000157856	DRC1	-3.00877e-17	0.499567	2.64978	-0.569095	0.677012	10.0348	0 .	1 x 1	2 p23	dynein regulatory complex subunit 1 [Source:HGNC Symbol;Acc:HGNC:24245]
ENSG00000106511	5	ENSG00000106511	MEOX2	1.33674e-16	0.838099	2.63735	-0.983375	0.76961	13.1484	0 .	1 x 1	7 p21	mesenchyme homeobox 2 [Source:HGNC Symbol;Acc:HGNC:7014]
ENSG00000100985	6	ENSG00000100985	MMP9	-1.57702e-17	0.389159	2.63452	-0.479854	0.0791109	0.865712	0.194195146695857 .	6 x 1	20 q13	matrix metallopeptidase 9 [Source:HGNC Symbol;Acc:HGNC:7176]
ENSG00000133063	7	ENSG00000133063	CHIT1	-2.7445e-17	0.523441	2.55188	-0.678247	0.236719	2.65784	0.0044725315236791 .	5 x 1	1 q32	chitinase 1 [Source:HGNC Symbol;Acc:HGNC:1936]
ENSG00000122176	8	ENSG00000122176	FMOD	-1.8513e-16	0.718097	2.54978	-0.966276	0.680177	10.1219	0 .	1 x 1	1 q32	fibromodulin [Source:HGNC Symbol;Acc:HGNC:3774]
ENSG00000145358	9	ENSG00000145358	DDIT4L	1.33712e-16	0.738816	2.398	-1.04943	0.729506	11.6349	0 .	1 x 1	4 q24	DNA damage inducible transcript 4 like [Source:HGNC Symbol;Acc:HGNC:30555]
ENSG00000183798	10	ENSG00000183798	EMILIN3	8.8275e-17	0.732658	2.35113	-1.13316	0.718499	11.269	0 .	1 x 3	20 q12	elastin microfibril interfacer 3 [Source:HGNC Symbol;Acc:HGNC:16123]
ENSG00000197261	11	ENSG00000197261	C6orf141	-5.53104e-17	0.336185	2.30735	-0.449385	0.422211	5.08084	7.04874960177904e-07 .	1 x 3	6 p12	chromosome 6 open reading frame 141 [Source:HGNC Symbol;Acc:HGNC:21351]
ENSG00000152760	12	ENSG00000152760	TCTEX1D1	-1.75231e-16	0.577194	2.28272	-0.686971	0.742065	12.0761	0 .	1 x 1	1 p31	Tctex1 domain containing 1 [Source:HGNC Symbol;Acc:HGNC:26882]
ENSG00000131435	13	ENSG00000131435	PDLIM4	-4.43764e-17	0.552099	2.16661	-0.528798	0.81403	15.2887	0 .	1 x 3	5 q31	PDZ and LIM domain 4 [Source:HGNC Symbol;Acc:HGNC:16501]
ENSG00000110887	14	ENSG00000110887	DAO	4.27994e-17	0.560017	2.16254	-0.714721	0.26231	2.9653	0.00182730091585326 .	3 x 4	12 q24	D-amino acid oxidase [Source:HGNC Symbol;Acc:HGNC:2671]
ENSG00000185149	15	ENSG00000185149	NPY2R	-1.0632e-16	0.396428	2.10683	-0.405775	0.351633	4.09754	3.82861180681093e-05 .	1 x 3	4 q32	neuropeptide Y receptor Y2 [Source:HGNC Symbol;Acc:HGNC:7957]
ENSG00000164626	16	ENSG00000164626	KCNK5	5.87703e-17	0.333282	2.08849	-0.626744	0.304837	3.49156	0.00033731189926145 .	4 x 3	6 p21	potassium two pore domain channel subfamily K member 5 [Source:HGNC Symbol;Acc:HGNC:6280]
ENSG00000120915	17	ENSG00000120915	EPHX2	2.33208e-17	0.634371	2.05391	-1.04608	0.513027	6.51985	8.91190787832841e-10 .	1 x 4	8 p21	epoxide hydrolase 2 [Source:HGNC Symbol;Acc:HGNC:3402]
ENSG00000115339	18	ENSG00000115339	GALNT3	-5.54132e-17	0.599169	1.99255	-0.780539	0.636333	8.99851	2.22044604925031e-15 .	1 x 3	2 q24	polypeptide N-acetylgalactosaminyltransferase 3 [Source:HGNC Symbol;Acc:HGNC:4125]
ENSG00000169436	19	ENSG00000169436	COL22A1	7.0727e-17	0.49405	1.9587	-0.669007	0.438343	5.32012	2.47044573797872e-07 .	2 x 1	8 q24	collagen type XXII alpha 1 chain [Source:HGNC Symbol;Acc:HGNC:22989]
ENSG00000175664	20	ENSG00000175664	TEX26	6.25074e-18	0.553019	1.90584	-0.734368	0.549966	7.18333	3.2079450207334e-11 .	1 x 2	13 q12	testis expressed 26 [Source:HGNC Symbol;Acc:HGNC:28622]
ENSG00000078098	21	ENSG00000078098	FAP	1.08958e-17	0.504604	1.83946	-0.795477	0.352986	4.11555	3.57621299752475e-05 .	5 x 3	2 q24	fibroblast activation protein alpha [Source:HGNC Symbol;Acc:HGNC:3590]
ENSG00000138771	22	ENSG00000138771	SHROOM3	-1.10487e-16	0.647976	1.79168	-1.09269	0.723012	11.4168	0 .	1 x 3	4 q21	shroom family member 3 [Source:HGNC Symbol;Acc:HGNC:30422]
ENSG00000151790	23	ENSG00000151790	TDO2	1.06282e-17	0.400179	1.75058	-0.616017	0.179731	1.99309	0.0242697430590422 .	1 x 1	4 q32	tryptophan 2,3-dioxygenase [Source:HGNC Symbol;Acc:HGNC:11708]
ENSG00000175868	24	ENSG00000175868	CALCB	-4.36023e-17	0.286568	1.75023	-0.501159	-0.0709653	-0.776097	0.780384129350105 .	4 x 1	11 p15	calcitonin related polypeptide beta [Source:HGNC Symbol;Acc:HGNC:1438]
ENSG00000187678	25	ENSG00000187678	SPRY4	9.85208e-17	0.583281	1.74971	-1.08523	0.416325	4.99504	1.01963490894974e-06 .	1 x 1	5 q31	sprouty RTK signaling antagonist 4 [Source:HGNC Symbol;Acc:HGNC:15533]
ENSG00000131730	26	ENSG00000131730	CKMT2	6.15516e-17	0.424917	1.71821	-0.873476	0.505885	6.39758	1.62052604668617e-09 .	1 x 1	5 q14	creatine kinase, mitochondrial 2 [Source:HGNC Symbol;Acc:HGNC:1996]
ENSG00000165072	27	ENSG00000165072	MAMDC2	-3.42357e-17	0.61434	1.7014	-1.03016	0.133793	1.47275	0.0717290652184073 .	4 x 1	9 q21	MAM domain containing 2 [Source:HGNC Symbol;Acc:HGNC:23673]
ENSG00000115107	28	ENSG00000115107	STEAP3	-2.982e-18	0.530343	1.69684	-0.958921	0.721397	11.3636	0 .	1 x 1	2 q14	STEAP3 metalloreductase [Source:HGNC Symbol;Acc:HGNC:24592]
ENSG00000164122	29	ENSG00000164122	ASB5	4.2031e-16	0.473585	1.68338	-0.631304	0.588606	7.94258	6.23279206024563e-13 .	1 x 1	4 q34	ankyrin repeat and SOCS box containing 5 [Source:HGNC Symbol;Acc:HGNC:17180]
ENSG00000081052	30	ENSG00000081052	COL4A4	-1.89147e-16	0.527536	1.67463	-1.00864	-0.287741	-3.27749	0.999313478068841 .	6 x 3	2 q36	collagen type IV alpha 4 chain [Source:HGNC Symbol;Acc:HGNC:2206]
ENSG00000047662	31	ENSG00000047662	FAM184B	-1.45048e-16	0.64982	1.65687	-1.17451	0.0100031	0.109126	0.456643004485302 .	4 x 3	4 p15	family with sequence similarity 184 member B [Source:HGNC Symbol;Acc:HGNC:29235]
ENSG00000111058	32	ENSG00000111058	ACSS3	2.34737e-17	0.557071	1.65013	-1.2972	0.722514	11.4003	0 .	1 x 4	12 q21	acyl-CoA synthetase short chain family member 3 [Source:HGNC Symbol;Acc:HGNC:24723]
ENSG00000114115	33	ENSG00000114115	RBP1	-1.1389e-16	0.468437	1.64251	-0.716807	0.775632	13.4051	0 .	1 x 1	3 q23	retinol binding protein 1 [Source:HGNC Symbol;Acc:HGNC:9919]
ENSG00000139211	34	ENSG00000139211	AMIGO2	2.14207e-16	0.665681	1.6404	-1.27573	0.606929	8.33062	7.96029908656237e-14 .	1 x 3	12 q13	adhesion molecule with Ig like domain 2 [Source:HGNC Symbol;Acc:HGNC:24073]
ENSG00000123689	35	ENSG00000123689	G0S2	6.72576e-17	0.459152	1.62013	-0.771028	0.667998	9.79222	0 .	1 x 3	1 q32	G0/G1 switch 2 [Source:HGNC Symbol;Acc:HGNC:30229]
ENSG00000109113	36	ENSG00000109113	RAB34	1.53611e-16	0.587562	1.6127	-0.943448	0.880317	20.2433	0 .	1 x 1	17 q11	RAB34, member RAS oncogene family [Source:HGNC Symbol;Acc:HGNC:16519]
ENSG00000173557	37	ENSG00000173557	C2orf70	6.67128e-18	0.319795	1.59351	-0.630144	0.476152	5.90677	1.69439577923924e-08 .	5 x 3	2 p23	chromosome 2 open reading frame 70 [Source:HGNC Symbol;Acc:HGNC:27938]
ENSG00000079931	38	ENSG00000079931	MOXD1	1.20637e-16	0.53425	1.57939	-0.514994	0.747028	12.2581	0 .	1 x 4	6 q23	monooxygenase DBH like 1 [Source:HGNC Symbol;Acc:HGNC:21063]
ENSG00000109944	39	ENSG00000109944	C11orf63	1.20542e-16	0.407617	1.5709	-0.515568	0.835794	16.606	0 .	1 x 2	11 q24	chromosome 11 open reading frame 63 [Source:HGNC Symbol;Acc:HGNC:26288]
ENSG00000132026	40	ENSG00000132026	RTBDN	-1.35337e-17	0.39999	1.5584	-0.695848	0.0389295	0.424993	0.335804626584013 .	1 x 4	19 p13	retbindin [Source:HGNC Symbol;Acc:HGNC:30310]
ENSG00000168743	41	ENSG00000168743	NPNT	9.51565e-17	0.467899	1.53976	-1.01808	0.566833	7.50567	6.11422024121566e-12 .	1 x 1	4 q24	nephronectin [Source:HGNC Symbol;Acc:HGNC:27405]
ENSG00000172497	42	ENSG00000172497	ACOT12	1.41072e-17	0.256433	1.53487	-0.3457	0.403887	4.81618	2.17510767863693e-06 .	4 x 1	5 q14	acyl-CoA thioesterase 12 [Source:HGNC Symbol;Acc:HGNC:24436]
ENSG00000101680	43	ENSG00000101680	LAMA1	4.37456e-17	0.741211	1.51634	-1.3954	0.32524	3.75193	0.000136328925829377 .	1 x 2	18 p11	laminin subunit alpha 1 [Source:HGNC Symbol;Acc:HGNC:6481]
ENSG00000184557	44	ENSG00000184557	SOCS3	2.89216e-17	0.342392	1.48647	-0.540999	0.140388	1.54677	0.0622868568677865 .	7 x 1	17 q25	suppressor of cytokine signaling 3 [Source:HGNC Symbol;Acc:HGNC:19391]
ENSG00000164440	45	ENSG00000164440	TXLNB	-1.55447e-16	0.477078	1.48202	-0.677917	0.678946	10.0879	0 .	1 x 3	6 q24	taxilin beta [Source:HGNC Symbol;Acc:HGNC:21617]
ENSG00000138131	46	ENSG00000138131	LOXL4	-3.0317e-17	0.284318	1.47352	-0.428977	0.548918	7.16373	3.54511975331206e-11 .	1 x 1	10 q24	lysyl oxidase like 4 [Source:HGNC Symbol;Acc:HGNC:17171]
ENSG00000164309	47	ENSG00000164309	CMYA5	1.11672e-16	0.375137	1.46706	-0.483381	0.68329	10.2086	0 .	1 x 1	5 q14	cardiomyopathy associated 5 [Source:HGNC Symbol;Acc:HGNC:14305]
ENSG00000152049	48	ENSG00000152049	KCNE4	-4.13466e-17	0.427209	1.4668	-0.674518	0.465091	5.73111	3.8381733347137e-08 .	1 x 1	2 q36	potassium voltage-gated channel subfamily E regulatory subunit 4 [Source:HGNC Symbol;Acc:HGNC:6244]
ENSG00000110719	49	ENSG00000110719	TCIRG1	-2.48883e-17	0.46547	1.45555	-0.988995	0.416238	4.99378	1.02519029765435e-06 .	5 x 1	11 q13	T-cell immune regulator 1, ATPase H+ transporting V0 subunit a3 [Source:HGNC Symbol;Acc:HGNC:11647]
ENSG00000117791	50	ENSG00000117791	MARC2	5.44025e-17	0.507633	1.45532	-1.18633	0.521378	6.66517	4.35126157327659e-10 .	1 x 1	1 q41	mitochondrial amidoxime reducing component 2 [Source:HGNC Symbol;Acc:HGNC:26064]
ENSG00000137198	51	ENSG00000137198	GMPR	-2.02891e-16	0.588632	1.44328	-1.2664	0.591968	8.01231	4.31432667369336e-13 .	1 x 4	6 p22	guanosine monophosphate reductase [Source:HGNC Symbol;Acc:HGNC:4376]
ENSG00000180660	52	ENSG00000180660	MAB21L1	5.17263e-17	0.442088	1.42838	-0.843561	0.595025	8.07628	3.07531777821168e-13 .	1 x 2	13 q13	mab-21 like 1 [Source:HGNC Symbol;Acc:HGNC:6757]
ENSG00000235750	53	ENSG00000235750	KIAA0040	3.62237e-17	0.477205	1.42776	-0.640623	0.587701	7.9239	6.87672141452822e-13 .	1 x 1	1 q25	KIAA0040 [Source:HGNC Symbol;Acc:HGNC:28950]
ENSG00000204262	54	ENSG00000204262	COL5A2	-4.46823e-17	0.414964	1.41378	-0.848953	0.518897	6.62173	5.394815705273e-10 .	1 x 3	2 q32	collagen type V alpha 2 chain [Source:HGNC Symbol;Acc:HGNC:2210]
ENSG00000104611	55	ENSG00000104611	SH2D4A	-1.45277e-17	0.267693	1.41188	-0.682268	0.541859	7.03296	6.88942236592993e-11 .	1 x 1	8 p21	SH2 domain containing 4A [Source:HGNC Symbol;Acc:HGNC:26102]
ENSG00000155897	56	ENSG00000155897	ADCY8	7.95201e-17	0.761826	1.39618	-1.83922	-0.040053	-0.437277	0.668648629463828 .	4 x 1	8 q24	adenylate cyclase 8 [Source:HGNC Symbol;Acc:HGNC:239]
ENSG00000087303	57	ENSG00000087303	NID2	-3.55929e-17	0.596255	1.39296	-1.62468	0.194524	2.16333	0.0162576538593471 .	3 x 1	14 q22	nidogen 2 [Source:HGNC Symbol;Acc:HGNC:13389]
ENSG00000110455	58	ENSG00000110455	ACCS	9.19451e-18	0.405224	1.38257	-0.744831	0.485504	6.05813	8.29444435357374e-09 .	1 x 1	11 p11	1-aminocyclopropane-1-carboxylate synthase homolog (inactive) [Source:HGNC Symbol;Acc:HGNC:23989]
ENSG00000269190	59	ENSG00000269190	FBXO17	4.64122e-17	0.464487	1.37948	-0.833403	0.69606	10.5756	0 .	1 x 1	19 q13	F-box protein 17 [Source:HGNC Symbol;Acc:HGNC:18754]
ENSG00000132164	60	ENSG00000132164	SLC6A11	1.88478e-17	0.320768	1.36685	-0.664393	0.429789	5.19248	4.33655332532368e-07 .	3 x 4	3 p25	solute carrier family 6 member 11 [Source:HGNC Symbol;Acc:HGNC:11044]
ENSG00000125430	61	ENSG00000125430	HS3ST3B1	8.84661e-17	0.337395	1.35881	-0.451465	0.566136	7.49209	6.55975274099774e-12 .	5 x 4	17 p12	heparan sulfate-glucosamine 3-sulfotransferase 3B1 [Source:HGNC Symbol;Acc:HGNC:5198]
ENSG00000169507	62	ENSG00000169507	SLC38A11	-1.83632e-16	0.384556	1.35788	-0.646891	0.197544	2.19827	0.014932528966925 .	1 x 1	2 q24	solute carrier family 38 member 11 [Source:HGNC Symbol;Acc:HGNC:26836]
ENSG00000182132	63	ENSG00000182132	KCNIP1	2.19235e-16	0.552136	1.33802	-1.91342	0.115205	1.26517	0.104141981558019 .	1 x 3	5 q35	potassium voltage-gated channel interacting protein 1 [Source:HGNC Symbol;Acc:HGNC:15521]
ENSG00000178718	64	ENSG00000178718	RPP25	-8.42225e-17	0.246208	1.33638	-0.375277	0.132824	1.46189	0.0732035530715192 .	2 x 1	15 q24	ribonuclease P and MRP subunit p25 [Source:HGNC Symbol;Acc:HGNC:30361]
ENSG00000078579	65	ENSG00000078579	FGF20	1.12685e-17	0.442966	1.33174	-0.717485	0.396244	4.70788	3.41345147925054e-06 .	3 x 1	8 p22	fibroblast growth factor 20 [Source:HGNC Symbol;Acc:HGNC:3677]
ENSG00000157570	66	ENSG00000157570	TSPAN18	1.28035e-16	0.346559	1.33012	-0.666871	0.418961	5.03337	8.65020340801159e-07 .	2 x 1	11 p11	tetraspanin 18 [Source:HGNC Symbol;Acc:HGNC:20660]
ENSG00000136457	67	ENSG00000136457	CHAD	3.64149e-17	0.314463	1.3159	-0.911462	0.190461	2.11642	0.0181961741895462 .	1 x 2	17 q21	chondroadherin [Source:HGNC Symbol;Acc:HGNC:1909]
ENSG00000165807	68	ENSG00000165807	PPP1R36	8.579e-17	0.310316	1.31269	-0.66935	0.643733	9.17647	8.88178419700125e-16 .	1 x 1	14 q23	protein phosphatase 1 regulatory subunit 36 [Source:HGNC Symbol;Acc:HGNC:20097]
ENSG00000164056	69	ENSG00000164056	SPRY1	-1.08461e-16	0.487801	1.30613	-1.09826	0.515425	6.56132	7.26797955152847e-10 .	1 x 1	4 q28	sprouty RTK signaling antagonist 1 [Source:HGNC Symbol;Acc:HGNC:11269]
ENSG00000126778	70	ENSG00000126778	SIX1	-1.7418e-16	0.653424	1.29641	-1.30842	-0.38298	-4.52264	0.999992729810031 .	7 x 1	14 q23	SIX homeobox 1 [Source:HGNC Symbol;Acc:HGNC:10887]
ENSG00000166803	71	ENSG00000166803	PCLAF	-3.76191e-17	0.44469	1.29464	-0.942485	0.0879936	0.963634	0.168591697842133 .	2 x 1	15 q22	PCNA clamp associated factor [Source:HGNC Symbol;Acc:HGNC:28961]
ENSG00000178537	72	ENSG00000178537	SLC25A20	2.91868e-17	0.540543	1.28993	-1.23603	0.429894	5.19404	4.3070302291337e-07 .	1 x 4	3 p21	solute carrier family 25 member 20 [Source:HGNC Symbol;Acc:HGNC:1421]
ENSG00000118849	73	ENSG00000118849	RARRES1	-1.34907e-17	0.258425	1.27858	-0.347128	0.249014	2.80477	0.0029414027729231 .	7 x 1	3 q25	retinoic acid receptor responder 1 [Source:HGNC Symbol;Acc:HGNC:9867]
ENSG00000170955	74	ENSG00000170955	CAVIN3	8.41078e-19	0.374161	1.27469	-0.605313	0.534005	6.88992	1.4173973106324e-10 .	1 x 3	11 p15	caveolae associated protein 3 [Source:HGNC Symbol;Acc:HGNC:9400]
ENSG00000119431	75	ENSG00000119431	HDHD3	-1.53095e-16	0.420239	1.26921	-0.681399	0.737662	11.9184	0 .	1 x 3	9 q32	haloacid dehalogenase like hydrolase domain containing 3 [Source:HGNC Symbol;Acc:HGNC:28171]
ENSG00000174567	76	ENSG00000174567	GOLT1A	1.48622e-17	0.203313	1.26811	-0.304277	0.329714	3.80979	0.000110799795954741 .	6 x 1	1 q32	golgi transport 1A [Source:HGNC Symbol;Acc:HGNC:24766]
ENSG00000144810	77	ENSG00000144810	COL8A1	1.71656e-17	0.294996	1.2617	-0.407335	0.670458	9.85762	0 .	1 x 1	3 q12	collagen type VIII alpha 1 chain [Source:HGNC Symbol;Acc:HGNC:2215]
ENSG00000138356	78	ENSG00000138356	AOX1	-6.84141e-17	0.276561	1.2517	-0.484136	0.469115	5.79462	2.86004472327406e-08 .	1 x 1	2 q33	aldehyde oxidase 1 [Source:HGNC Symbol;Acc:HGNC:553]
ENSG00000214106	79	ENSG00000214106	PAXIP1-AS2	3.27519e-17	0.431677	1.24148	-0.890824	0.702698	10.7739	0 .	1 x 1	7 q36	PAXIP1 antisense RNA 2 [Source:HGNC Symbol;Acc:HGNC:48958]
ENSG00000158806	80	ENSG00000158806	NPM2	-8.64781e-17	0.397947	1.23776	-0.772062	-0.133975	-1.47479	0.928545236522118 .	1 x 1	8 p21	nucleophosmin/nucleoplasmin 2 [Source:HGNC Symbol;Acc:HGNC:7930]
ENSG00000141198	81	ENSG00000141198	TOM1L1	1.88478e-16	0.431605	1.23605	-0.706561	0.709235	10.9747	0 .	1 x 1	17 q22	target of myb1 like 1 membrane trafficking protein [Source:HGNC Symbol;Acc:HGNC:11983]
ENSG00000175505	82	ENSG00000175505	CLCF1	2.92466e-18	0.277875	1.23418	-0.598728	0.228351	2.55862	0.00588163175667133 .	5 x 1	11 q13	cardiotrophin like cytokine factor 1 [Source:HGNC Symbol;Acc:HGNC:17412]
ENSG00000132744	83	ENSG00000132744	ACY3	4.15951e-17	0.444156	1.21009	-0.775408	0.199686	2.22309	0.0140491275233788 .	5 x 1	11 q13	aminoacylase 3 [Source:HGNC Symbol;Acc:HGNC:24104]
ENSG00000182218	84	ENSG00000182218	HHIPL1	2.35502e-17	0.415314	1.20976	-1.0561	0.200627	2.23401	0.0136753657775945 .	2 x 4	14 q32	HHIP like 1 [Source:HGNC Symbol;Acc:HGNC:19710]
ENSG00000154265	85	ENSG00000154265	ABCA5	-3.60134e-17	0.625111	1.20643	-1.38918	0.58145	7.79622	1.34503519433338e-12 .	1 x 4	17 q24	ATP binding cassette subfamily A member 5 [Source:HGNC Symbol;Acc:HGNC:35]
ENSG00000147889	86	ENSG00000147889	CDKN2A	-6.85096e-17	0.356451	1.2048	-0.799727	-0.302194	-3.45823	0.999622446335014 .	5 x 1	9 p21	cyclin dependent kinase inhibitor 2A [Source:HGNC Symbol;Acc:HGNC:1787]
ENSG00000068831	87	ENSG00000068831	RASGRP2	4.08305e-17	0.299387	1.20298	-0.665766	0.322618	3.71816	0.0001537167357335 .	2 x 1	11 q13	RAS guanyl releasing protein 2 [Source:HGNC Symbol;Acc:HGNC:9879]
ENSG00000213694	88	ENSG00000213694	S1PR3	1.01445e-16	0.42957	1.19601	-0.998282	0.405027	4.83244	2.03171073964725e-06 .	6 x 1	9 q22	sphingosine-1-phosphate receptor 3 [Source:HGNC Symbol;Acc:HGNC:3167]
ENSG00000100504	89	ENSG00000100504	PYGL	1.42008e-16	0.375895	1.19427	-0.732783	0.427821	5.16337	4.92511800453954e-07 .	5 x 2	14 q22	glycogen phosphorylase L [Source:HGNC Symbol;Acc:HGNC:9725]
ENSG00000157227	90	ENSG00000157227	MMP14	9.54241e-17	0.279249	1.19299	-0.489078	0.375413	4.41845	1.10303304755588e-05 .	3 x 1	14 q11	matrix metallopeptidase 14 [Source:HGNC Symbol;Acc:HGNC:7160]
ENSG00000178538	91	ENSG00000178538	CA8	-1.02267e-16	0.289962	1.19196	-0.579607	-0.0606586	-0.662928	0.745670635230164 .	2 x 1	8 q12	carbonic anhydrase 8 [Source:HGNC Symbol;Acc:HGNC:1382]
ENSG00000166979	92	ENSG00000166979	EVA1C	-1.30558e-16	0.52245	1.18569	-1.23786	0.637344	9.02256	1.99840144432528e-15 .	1 x 1	21 q22	eva-1 homolog C [Source:HGNC Symbol;Acc:HGNC:13239]
ENSG00000100441	93	ENSG00000100441	KHNYN	-1.57707e-16	0.405014	1.184	-0.751406	0.820562	15.6612	0 .	1 x 3	14 q12	KH and NYN domain containing [Source:HGNC Symbol;Acc:HGNC:20166]
ENSG00000179630	94	ENSG00000179630	LACC1	-8.83992e-17	0.428799	1.17587	-0.906019	0.180891	2.00638	0.023541336471288 .	1 x 2	13 q14	laccase domain containing 1 [Source:HGNC Symbol;Acc:HGNC:26789]
ENSG00000176532	95	ENSG00000176532	PRR15	-9.32832e-17	0.273301	1.17532	-0.53658	0.0693126	0.757934	0.224994455338885 .	3 x 1	7 p14	proline rich 15 [Source:HGNC Symbol;Acc:HGNC:22310]
ENSG00000214290	96	ENSG00000214290	COLCA2	-1.64775e-17	0.610715	1.15914	-1.67463	0.436908	5.29858	2.71789005856782e-07 .	2 x 4	11 q23	colorectal cancer associated 2 [Source:HGNC Symbol;Acc:HGNC:26978]
ENSG00000149451	97	ENSG00000149451	ADAM33	-6.11311e-17	0.267311	1.14317	-0.541817	0.34912	4.06417	4.34216058122772e-05 .	2 x 1	20 p13	ADAM metallopeptidase domain 33 [Source:HGNC Symbol;Acc:HGNC:15478]
ENSG00000166689	98	ENSG00000166689	PLEKHA7	-1.49138e-16	0.395023	1.14306	-0.963422	0.388713	4.60229	5.26444703441431e-06 .	6 x 3	11 p15	pleckstrin homology domain containing A7 [Source:HGNC Symbol;Acc:HGNC:27049]
ENSG00000176387	99	ENSG00000176387	HSD11B2	1.42027e-17	0.221412	1.13652	-0.441072	-0.225543	-2.52546	0.993565222864755 .	2 x 1	16 q22	hydroxysteroid 11-beta dehydrogenase 2 [Source:HGNC Symbol;Acc:HGNC:5209]
ENSG00000114654	100	ENSG00000114654	EFCC1	4.07158e-18	0.249183	1.12955	-0.539166	0.208134	2.32131	0.0109857979994057 .	5 x 4	3 q21	EF-hand and coiled-coil domain containing 1 [Source:HGNC Symbol;Acc:HGNC:25692]
ENSG00000026103	101	ENSG00000026103	FAS	4.70239e-17	0.437753	1.12851	-0.871549	0.310654	3.56523	0.0002622365166981 .	1 x 1	10 q23	Fas cell surface death receptor [Source:HGNC Symbol;Acc:HGNC:11920]
ENSG00000156535	102	ENSG00000156535	CD109	-6.30809e-17	0.296291	1.12321	-0.652152	0.666787	9.76022	0 .	4 x 3	6 q13	CD109 molecule [Source:HGNC Symbol;Acc:HGNC:21685]
ENSG00000183696	103	ENSG00000183696	UPP1	9.50992e-17	0.468811	1.12295	-1.06342	0.53658	6.93653	1.12116760320191e-10 .	1 x 3	7 p12	uridine phosphorylase 1 [Source:HGNC Symbol;Acc:HGNC:12576]
ENSG00000270149	104	ENSG00000270149		2.90086e-16	0.368545	1.12272	-0.660011	0.637443	9.02492	1.88737914186277e-15 .	1 x 2	1 q23
ENSG00000135424	105	ENSG00000135424	ITGA7	-9.41052e-17	0.425793	1.11293	-0.845127	0.610246	8.40306	5.40678612992451e-14 .	1 x 1	12 q13	integrin subunit alpha 7 [Source:HGNC Symbol;Acc:HGNC:6143]
ENSG00000204219	106	ENSG00000204219	TCEA3	7.93863e-17	0.347753	1.10967	-0.649559	0.765547	12.9801	0 .	1 x 1	1 p36	transcription elongation factor A3 [Source:HGNC Symbol;Acc:HGNC:11615]
ENSG00000136826	107	ENSG00000136826	KLF4	3.64722e-17	0.439819	1.09576	-1.28385	0.0666684	0.728888	0.233751134831717 .	3 x 4	9 q31	Kruppel like factor 4 [Source:HGNC Symbol;Acc:HGNC:6348]
ENSG00000181444	108	ENSG00000181444	ZNF467	-3.63193e-19	0.311773	1.08955	-0.606552	0.0774122	0.847009	0.199345251756112 .	5 x 3	7 q36	zinc finger protein 467 [Source:HGNC Symbol;Acc:HGNC:23154]
ENSG00000173442	109	ENSG00000173442	EHBP1L1	-1.05269e-16	0.296513	1.08946	-0.628806	0.210416	2.34794	0.0102640869710928 .	6 x 1	11 q13	EH domain binding protein 1 like 1 [Source:HGNC Symbol;Acc:HGNC:30682]
ENSG00000159714	110	ENSG00000159714	ZDHHC1	1.45277e-18	0.334684	1.08619	-0.498732	0.496198	6.23454	3.56854212846258e-09 .	1 x 1	16 q22	zinc finger DHHC-type containing 1 [Source:HGNC Symbol;Acc:HGNC:17916]
ENSG00000159228	111	ENSG00000159228	CBR1	-1.58276e-17	0.658927	1.07965	-1.89494	0.57855	7.73771	1.82720505392808e-12 .	1 x 4	21 q22	carbonyl reductase 1 [Source:HGNC Symbol;Acc:HGNC:1548]
ENSG00000164294	112	ENSG00000164294	GPX8	9.80621e-18	0.329372	1.07904	-0.328433	0.656002	9.48135	2.22044604925031e-16 .	1 x 1	5 q11	glutathione peroxidase 8 (putative) [Source:HGNC Symbol;Acc:HGNC:33100]
ENSG00000205364	113	ENSG00000205364	MT1M	3.59083e-17	0.46624	1.07873	-1.47746	0.686934	10.3115	0 .	1 x 2	16 q13	metallothionein 1M [Source:HGNC Symbol;Acc:HGNC:14296]
ENSG00000115267	114	ENSG00000115267	IFIH1	-5.6142e-17	0.264556	1.07648	-0.75596	0.3987	4.74255	2.95691045659741e-06 .	6 x 1	2 q24	interferon induced with helicase C domain 1 [Source:HGNC Symbol;Acc:HGNC:18873]
ENSG00000091490	115	ENSG00000091490	SEL1L3	1.53535e-16	0.391905	1.07374	-0.78444	0.481902	5.99953	1.09486710808682e-08 .	1 x 3	4 p15	SEL1L family member 3 [Source:HGNC Symbol;Acc:HGNC:29108]
ENSG00000155026	116	ENSG00000155026	RSPH10B	4.4061e-17	0.209684	1.07307	-0.451427	0.24859	2.79968	0.00298518256246738 .	3 x 1	7 p22	radial spoke head 10 homolog B [Source:HGNC Symbol;Acc:HGNC:27362]
ENSG00000127252	117	ENSG00000127252	HRASLS	-1.97653e-16	0.480475	1.06859	-1.37204	0.107023	1.17422	0.121325385801709 .	5 x 3	3 q29	HRAS like suppressor [Source:HGNC Symbol;Acc:HGNC:14922]
ENSG00000163191	118	ENSG00000163191	S100A11	8.27315e-17	0.511483	1.06819	-1.27546	0.546689	7.1222	4.38008518344191e-11 .	2 x 1	1 q21	S100 calcium binding protein A11 [Source:HGNC Symbol;Acc:HGNC:10488]
ENSG00000135835	119	ENSG00000135835	KIAA1614	1.35433e-17	0.197524	1.06776	-0.587662	0.0189343	0.206586	0.418343025179866 .	2 x 1	1 q25	KIAA1614 [Source:HGNC Symbol;Acc:HGNC:29327]
ENSG00000076555	120	ENSG00000076555	ACACB	8.88675e-17	0.294894	1.06109	-0.62409	0.59939	8.16856	1.88626891883814e-13 .	1 x 3	12 q24	acetyl-CoA carboxylase beta [Source:HGNC Symbol;Acc:HGNC:85]
ENSG00000026025	121	ENSG00000026025	VIM	1.37287e-16	0.464743	1.05757	-0.83241	0.472543	5.84907	2.21951850232216e-08 .	2 x 1	10 p13	vimentin [Source:HGNC Symbol;Acc:HGNC:12692]
ENSG00000148848	122	ENSG00000148848	ADAM12	-4.26274e-17	0.336457	1.05522	-0.410026	0.55163	7.21455	2.73518985238752e-11 .	1 x 1	10 q26	ADAM metallopeptidase domain 12 [Source:HGNC Symbol;Acc:HGNC:190]
ENSG00000249481	123	ENSG00000249481	SPATS1	-3.90528e-17	0.21407	1.03866	-0.442465	0.164785	1.82251	0.0354440522026025 .	4 x 3	6 p21	spermatogenesis associated serine rich 1 [Source:HGNC Symbol;Acc:HGNC:22957]
ENSG00000104324	124	ENSG00000104324	CPQ	1.48144e-16	0.371624	1.03646	-0.809951	0.777994	13.5083	0 .	1 x 1	8 q22	carboxypeptidase Q [Source:HGNC Symbol;Acc:HGNC:16910]
ENSG00000196839	125	ENSG00000196839	ADA	-3.08905e-17	0.391273	1.03338	-0.913725	0.015599	0.170186	0.432576440260128 .	2 x 1	20 q13	adenosine deaminase [Source:HGNC Symbol;Acc:HGNC:186]
ENSG00000120937	126	ENSG00000120937	NPPB	-3.42166e-17	0.20447	1.03327	-0.424438	-0.0113515	-0.123838	0.549173759462486 .	3 x 1	1 p36	natriuretic peptide B [Source:HGNC Symbol;Acc:HGNC:7940]
ENSG00000231672	127	ENSG00000231672		3.48665e-17	0.199441	1.03073	-0.511592	0.00657311	0.0717057	0.471478248655926 .	2 x 1	2 q35	disrupted in renal carcinoma 3 [Source:HGNC Symbol;Acc:HGNC:17805]
ENSG00000213445	128	ENSG00000213445	SIPA1	-1.81921e-16	0.361687	1.02953	-0.976033	0.426627	5.14574	5.3186502824154e-07 .	5 x 3	11 q13	signal-induced proliferation-associated 1 [Source:HGNC Symbol;Acc:HGNC:10885]
ENSG00000177469	129	ENSG00000177469	CAVIN1	-7.28871e-17	0.392045	1.02834	-0.752066	0.760197	12.7641	0 .	1 x 1	17 q21	caveolae associated protein 1 [Source:HGNC Symbol;Acc:HGNC:9688]
ENSG00000268628	130	ENSG00000268628		-2.59014e-18	0.287113	1.0274	-0.585802	-0.113431	-1.24543	0.892289644389631 .	6 x 2	20 p11
ENSG00000184163	131	ENSG00000184163	C1QTNF12	7.55441e-17	0.289767	1.01677	-0.575995	-0.141863	-1.56335	0.939687480466212 .	4 x 1	1 p36	C1q and TNF related 12 [Source:HGNC Symbol;Acc:HGNC:32308]
ENSG00000164088	132	ENSG00000164088	PPM1M	1.42993e-16	0.433935	1.01525	-1.06036	0.635792	8.98566	2.33146835171283e-15 .	1 x 1	3 p21	protein phosphatase, Mg2+/Mn2+ dependent 1M [Source:HGNC Symbol;Acc:HGNC:26506]
ENSG00000186088	133	ENSG00000186088	GSAP	-1.29985e-18	0.540316	1.00834	-2.14454	0.598398	8.14749	2.1094237467878e-13 .	1 x 1	7 q11	gamma-secretase activating protein [Source:HGNC Symbol;Acc:HGNC:28042]
ENSG00000141744	134	ENSG00000141744	PNMT	-4.32868e-17	0.202247	0.997295	-0.554345	0.17082	1.89122	0.0305128561555458 .	5 x 1	17 q12	phenylethanolamine N-methyltransferase [Source:HGNC Symbol;Acc:HGNC:9160]
ENSG00000112759	135	ENSG00000112759	SLC29A1	3.23098e-17	0.354258	0.996432	-0.714039	0.187091	2.07761	0.0199481761884914 .	3 x 1	6 p21	solute carrier family 29 member 1 (Augustine blood group) [Source:HGNC Symbol;Acc:HGNC:11003]
ENSG00000214022	136	ENSG00000214022	REPIN1	-5.82638e-17	0.327326	0.992627	-0.728901	-0.139978	-1.54217	0.937155910728952 .	3 x 1	7 q36	replication initiator 1 [Source:HGNC Symbol;Acc:HGNC:17922]
ENSG00000219435	137	ENSG00000219435	CATSPERZ	-6.60246e-17	0.303479	0.98824	-0.689098	-0.263778	-2.98313	0.998268827357275 .	6 x 1	11 q13	catsper channel auxiliary subunit zeta [Source:HGNC Symbol;Acc:HGNC:19231]
ENSG00000214944	138	ENSG00000214944	ARHGEF28	2.48309e-17	0.225927	0.986276	-0.323418	0.44019	5.34791	2.18338056079403e-07 .	1 x 2	5 q13	Rho guanine nucleotide exchange factor 28 [Source:HGNC Symbol;Acc:HGNC:30322]
ENSG00000175920	139	ENSG00000175920	DOK7	-1.88287e-17	0.291829	0.983041	-0.43857	0.374771	4.40966	1.14222935517772e-05 .	1 x 1	4 p16	docking protein 7 [Source:HGNC Symbol;Acc:HGNC:26594]
ENSG00000102934	140	ENSG00000102934	PLLP	1.70127e-17	0.477115	0.973609	-1.40076	0.288147	3.28254	0.000675363371252735 .	1 x 3	16 q13	plasmolipin [Source:HGNC Symbol;Acc:HGNC:18553]
ENSG00000044090	141	ENSG00000044090	CUL7	9.35126e-17	0.24838	0.972044	-0.370052	0.698082	10.6355	0 .	1 x 1	6 p21	cullin 7 [Source:HGNC Symbol;Acc:HGNC:21024]
ENSG00000049323	142	ENSG00000049323	LTBP1	6.13605e-17	0.34243	0.971449	-0.806145	0.533694	6.88431	1.45791934080819e-10 .	5 x 3	2 p22	latent transforming growth factor beta binding protein 1 [Source:HGNC Symbol;Acc:HGNC:6714]
ENSG00000163864	143	ENSG00000163864	NMNAT3	6.42278e-18	0.330202	0.961248	-0.565499	0.458437	5.62711	6.19128656120793e-08 .	4 x 4	3 q23	nicotinamide nucleotide adenylyltransferase 3 [Source:HGNC Symbol;Acc:HGNC:20989]
ENSG00000179299	144	ENSG00000179299	NSUN7	-3.65678e-17	0.260168	0.955512	-0.400323	0.657979	9.53169	1.11022302462516e-16 .	7 x 1	4 p14	NOP2/Sun RNA methyltransferase family member 7 [Source:HGNC Symbol;Acc:HGNC:25857]
ENSG00000180592	145	ENSG00000180592	SKIDA1	-1.72192e-16	0.369173	0.954874	-0.621177	0.536693	6.93859	1.10960796106951e-10 .	1 x 2	10 p12	SKI/DACH domain containing 1 [Source:HGNC Symbol;Acc:HGNC:32697]
ENSG00000258311	146	ENSG00000258311		-4.81804e-17	0.280825	0.946742	-0.994538	0.491267	6.15274	5.28398702570598e-09 .	4 x 1	12 q13
ENSG00000153790	147	ENSG00000153790	C7orf31	2.73159e-16	0.492199	0.946342	-1.10634	0.5572	7.31995	1.5937695607704e-11 .	5 x 4	7 p15	chromosome 7 open reading frame 31 [Source:HGNC Symbol;Acc:HGNC:21722]
ENSG00000168917	148	ENSG00000168917	SLC35G2	4.22451e-17	0.390062	0.942505	-0.888394	0.640143	9.0896	1.33226762955019e-15 .	1 x 2	3 q22	solute carrier family 35 member G2 [Source:HGNC Symbol;Acc:HGNC:28480]
ENSG00000149292	149	ENSG00000149292	TTC12	1.99947e-17	0.244949	0.941846	-0.370885	0.752116	12.4495	0 .	1 x 1	11 q23	tetratricopeptide repeat domain 12 [Source:HGNC Symbol;Acc:HGNC:23700]
ENSG00000213023	150	ENSG00000213023	SYT3	-1.63016e-16	0.445067	0.93258	-1.05861	-0.257355	-2.90526	0.997811830997358 .	2 x 1	19 q13	synaptotagmin 3 [Source:HGNC Symbol;Acc:HGNC:11511]
ENSG00000176597	151	ENSG00000176597	B3GNT5	-3.98556e-17	0.272533	0.931046	-0.636796	0.571128	7.58992	3.94884125398676e-12 .	1 x 1	3 q27	UDP-GlcNAc:betaGal beta-1,3-N-acetylglucosaminyltransferase 5 [Source:HGNC Symbol;Acc:HGNC:15684]
ENSG00000162998	152	ENSG00000162998	FRZB	-1.48336e-17	0.250843	0.929269	-0.525108	0.101636	1.11449	0.13365790325375 .	2 x 1	2 q32	frizzled-related protein [Source:HGNC Symbol;Acc:HGNC:3959]
ENSG00000169756	153	ENSG00000169756	LIMS1	-1.93735e-16	0.197361	0.928454	-0.482456	0.236874	2.65968	0.00444961054470161 .	6 x 1	2 q12	LIM zinc finger domain containing 1 [Source:HGNC Symbol;Acc:HGNC:6616]
ENSG00000240204	154	ENSG00000240204	SMKR1	-2.60734e-16	0.41804	0.924173	-0.910794	0.428949	5.18004	4.57914255402869e-07 .	1 x 3	7 q32	small lysine rich protein 1 [Source:HGNC Symbol;Acc:HGNC:43561]
ENSG00000163702	155	ENSG00000163702	IL17RC	6.35756e-17	0.278678	0.923067	-0.583573	0.503688	6.36031	1.94259641705941e-09 .	7 x 1	3 p25	interleukin 17 receptor C [Source:HGNC Symbol;Acc:HGNC:18358]
ENSG00000186354	156	ENSG00000186354	C9orf47	-7.36899e-17	0.29331	0.921519	-0.454632	0.450872	5.5103	1.05338003431044e-07 .	6 x 1	9 q22	chromosome 9 open reading frame 47 [Source:HGNC Symbol;Acc:HGNC:23669]
ENSG00000136490	157	ENSG00000136490	LIMD2	1.46424e-17	0.311847	0.920977	-0.889616	-0.1112	-1.22061	0.887677376556719 .	6 x 1	17 q23	LIM domain containing 2 [Source:HGNC Symbol;Acc:HGNC:28142]
ENSG00000123892	158	ENSG00000123892	RAB38	-2.94377e-18	0.244283	0.916758	-0.600534	0.371874	4.37007	1.33582983115055e-05 .	2 x 1	11 q14	RAB38, member RAS oncogene family [Source:HGNC Symbol;Acc:HGNC:9776]
ENSG00000124772	159	ENSG00000124772	CPNE5	-6.23545e-17	0.472186	0.915227	-1.34679	-0.155008	-1.71162	0.955214242158177 .	1 x 4	6 p21	copine 5 [Source:HGNC Symbol;Acc:HGNC:2318]
ENSG00000158715	160	ENSG00000158715	SLC45A3	1.61219e-16	0.3755	0.914488	-0.868287	0.0567807	0.620405	0.268088612153011 .	2 x 2	1 q32	solute carrier family 45 member 3 [Source:HGNC Symbol;Acc:HGNC:8642]
ENSG00000169856	161	ENSG00000169856	ONECUT1	-4.42139e-17	0.29313	0.913855	-0.762059	-0.0343844	-0.375311	0.645951436708265 .	7 x 1	15 q21	one cut homeobox 1 [Source:HGNC Symbol;Acc:HGNC:8138]
ENSG00000164066	162	ENSG00000164066	INTU	-1.08738e-16	0.55893	0.91337	-1.75833	0.29466	3.3637	0.000517622389337502 .	1 x 1	4 q28	inturned planar cell polarity protein [Source:HGNC Symbol;Acc:HGNC:29239]
ENSG00000204335	163	ENSG00000204335	SP5	1.16422e-16	0.336163	0.911758	-0.753623	0.353153	4.11777	3.54621039260206e-05 .	4 x 4	2 q31	Sp5 transcription factor [Source:HGNC Symbol;Acc:HGNC:14529]
ENSG00000255150	164	ENSG00000255150	EID3	-1.50438e-16	0.345769	0.911412	-0.671977	0.636225	8.99594	2.22044604925031e-15 .	1 x 1	12 q23	EP300 interacting inhibitor of differentiation 3 [Source:HGNC Symbol;Acc:HGNC:32961]
ENSG00000141854	165	ENSG00000141854	MISP3	-1.91508e-16	0.347022	0.911258	-0.710815	0.259509	2.93133	0.00202412218226167 .	3 x 4	19 p13	MISP family member 3 [Source:HGNC Symbol;Acc:HGNC:26963]
ENSG00000186523	166	ENSG00000186523	FAM86B1	5.84167e-17	0.339988	0.910467	-0.972464	0.575996	7.68654	2.38709052524655e-12 .	1 x 1	8 p23	family with sequence similarity 86 member B1 [Source:HGNC Symbol;Acc:HGNC:28268]
ENSG00000064763	167	ENSG00000064763	FAR2	-7.16063e-17	0.359002	0.907699	-0.735882	0.4802	5.97197	1.24697342451796e-08 .	1 x 1	12 p11	fatty acyl-CoA reductase 2 [Source:HGNC Symbol;Acc:HGNC:25531]
ENSG00000182511	168	ENSG00000182511	FES	1.16786e-16	0.294078	0.902074	-0.8117	0.583464	7.83713	1.08524300657109e-12 .	6 x 2	15 q26	FES proto-oncogene, tyrosine kinase [Source:HGNC Symbol;Acc:HGNC:3657]
ENSG00000241399	169	ENSG00000241399	CD302	-3.27256e-17	0.40412	0.89915	-1.30943	0.463323	5.70336	4.36237502787762e-08 .	3 x 3	2 q24	CD302 molecule [Source:HGNC Symbol;Acc:HGNC:30843]
ENSG00000175567	170	ENSG00000175567	UCP2	9.81003e-17	0.427943	0.893873	-0.91621	0.239588	2.692	0.00406315587389994 .	3 x 1	11 q13	uncoupling protein 2 [Source:HGNC Symbol;Acc:HGNC:12518]
ENSG00000168769	171	ENSG00000168769	TET2	6.96566e-17	0.406872	0.891312	-0.761054	-0.295519	-3.37445	0.999500466294602 .	3 x 1	4 q24	tet methylcytosine dioxygenase 2 [Source:HGNC Symbol;Acc:HGNC:25941]
ENSG00000129911	172	ENSG00000129911	KLF16	1.48489e-16	0.337073	0.890787	-0.768404	0.214989	2.4014	0.0089400729807767 .	1 x 4	19 p13	Kruppel like factor 16 [Source:HGNC Symbol;Acc:HGNC:16857]
ENSG00000137801	173	ENSG00000137801	THBS1	3.65104e-17	0.224205	0.885341	-0.37198	0.137858	1.51835	0.0657887922639232 .	4 x 2	15 q14	thrombospondin 1 [Source:HGNC Symbol;Acc:HGNC:11785]
ENSG00000110492	174	ENSG00000110492	MDK	-9.65615e-17	0.400381	0.882165	-0.807105	0.288628	3.28852	0.000662362645055037 .	1 x 1	11 p11	midkine (neurite growth-promoting factor 2) [Source:HGNC Symbol;Acc:HGNC:6972]
ENSG00000253250	175	ENSG00000253250	C8orf88	8.78544e-17	0.323887	0.878984	-0.814877	0.327074	3.77562	0.000125268855393545 .	3 x 2	8 q21	chromosome 8 open reading frame 88 [Source:HGNC Symbol;Acc:HGNC:44672]
ENSG00000140575	176	ENSG00000140575	IQGAP1	-1.87752e-16	0.317323	0.876055	-0.801622	0.713129	11.0969	0 .	1 x 1	15 q26	IQ motif containing GTPase activating protein 1 [Source:HGNC Symbol;Acc:HGNC:6110]
ENSG00000204388	177	ENSG00000204388	HSPA1B	-5.89352e-17	0.306881	0.8747	-0.739587	0.242893	2.73145	0.00363284487467319 .	5 x 4	6 p21	heat shock protein family A (Hsp70) member 1B [Source:HGNC Symbol;Acc:HGNC:5233]
ENSG00000114251	178	ENSG00000114251	WNT5A	-4.42407e-16	0.376571	0.873978	-1.02173	0.134806	1.4841	0.0702126950143231 .	5 x 1	3 p14	Wnt family member 5A [Source:HGNC Symbol;Acc:HGNC:12784]
ENSG00000104450	179	ENSG00000104450	SPAG1	-2.6341e-17	0.41181	0.873361	-0.898665	0.342368	3.97502	6.05746996142909e-05 .	4 x 1	8 q22	sperm associated antigen 1 [Source:HGNC Symbol;Acc:HGNC:11212]
ENSG00000125409	180	ENSG00000125409	TEKT3	-7.42443e-17	0.204119	0.872449	-0.33394	0.503925	6.36433	1.90501148189526e-09 .	2 x 1	17 p12	tektin 3 [Source:HGNC Symbol;Acc:HGNC:14293]
ENSG00000261884	181	ENSG00000261884		-2.49513e-16	0.18844	0.872411	-0.353644	0.0927268	1.01591	0.155867287379853 .	5 x 1	16 q22
ENSG00000196503	182	ENSG00000196503	ARL9	-3.46371e-17	0.318988	0.862267	-0.618661	0.520169	6.64398	4.83265871764615e-10 .	1 x 1	4 q12	ADP ribosylation factor like GTPase 9 [Source:HGNC Symbol;Acc:HGNC:23592]
ENSG00000145002	183	ENSG00000145002	FAM86B2	1.78251e-16	0.28313	0.861776	-0.70819	0.533677	6.88402	1.46005985079967e-10 .	5 x 2	8 p23	family with sequence similarity 86 member B2 [Source:HGNC Symbol;Acc:HGNC:32222]
ENSG00000158483	184	ENSG00000158483	FAM86C1	-7.43972e-17	0.283108	0.86176	-0.708135	0.533679	6.88405	1.45983558574869e-10 .	3 x 1	11 q13	family with sequence similarity 86 member C1 [Source:HGNC Symbol;Acc:HGNC:25561]
ENSG00000171940	185	ENSG00000171940	ZNF217	-1.15075e-17	0.368482	0.858997	-0.917232	0.464456	5.72113	4.01916199210817e-08 .	3 x 1	20 q13	zinc finger protein 217 [Source:HGNC Symbol;Acc:HGNC:13009]
ENSG00000124721	186	ENSG00000124721	DNAH8	-2.36959e-17	0.199232	0.854631	-0.435724	-0.0659204	-0.720674	0.7637384031442 .	2 x 1	6 p21	dynein axonemal heavy chain 8 [Source:HGNC Symbol;Acc:HGNC:2952]
ENSG00000155254	187	ENSG00000155254	MARVELD1	2.46837e-16	0.273879	0.854326	-0.971367	0.605389	8.29724	9.50350909079134e-14 .	1 x 3	10 q24	MARVEL domain containing 1 [Source:HGNC Symbol;Acc:HGNC:28674]
ENSG00000152104	188	ENSG00000152104	PTPN14	-6.78764e-17	0.29822	0.853732	-0.693915	0.656205	9.48649	2.22044604925031e-16 .	1 x 1	1 q41	protein tyrosine phosphatase, non-receptor type 14 [Source:HGNC Symbol;Acc:HGNC:9647]
ENSG00000141497	189	ENSG00000141497	ZMYND15	-8.65928e-17	0.364344	0.851913	-1.0345	0.218328	2.44056	0.00806893205438786 .	7 x 1	17 p13	zinc finger MYND-type containing 15 [Source:HGNC Symbol;Acc:HGNC:20997]
ENSG00000147592	190	ENSG00000147592	LACTB2	-1.56957e-16	0.421549	0.846889	-1.23239	0.439797	5.34198	2.24171204266099e-07 .	4 x 4	8 q13	lactamase beta 2 [Source:HGNC Symbol;Acc:HGNC:18512]
ENSG00000021355	191	ENSG00000021355	SERPINB1	-9.64659e-17	0.388539	0.844327	-0.761541	0.585234	7.87326	8.97615315409439e-13 .	1 x 1	6 p25	serpin family B member 1 [Source:HGNC Symbol;Acc:HGNC:3311]
ENSG00000023445	192	ENSG00000023445	BIRC3	5.23762e-18	0.2896	0.839821	-0.756156	0.365246	4.28007	1.90057170534885e-05 .	2 x 1	11 q22	baculoviral IAP repeat containing 3 [Source:HGNC Symbol;Acc:HGNC:591]
ENSG00000095397	193	ENSG00000095397	WHRN	1.77238e-16	0.373829	0.835707	-1.005	0.336343	3.89605	8.10153150223591e-05 .	1 x 1	9 q32	whirlin [Source:HGNC Symbol;Acc:HGNC:16361]
ENSG00000042286	194	ENSG00000042286	AIFM2	-2.53853e-17	0.22612	0.834405	-0.534714	0.199614	2.22225	0.0140782739419962 .	4 x 1	10 q22	apoptosis inducing factor, mitochondria associated 2 [Source:HGNC Symbol;Acc:HGNC:21411]
ENSG00000134207	195	ENSG00000134207	SYT6	-5.42113e-17	0.338575	0.831711	-1.1246	-0.427313	-5.15586	0.999999491099042 .	4 x 1	1 p13	synaptotagmin 6 [Source:HGNC Symbol;Acc:HGNC:18638]
ENSG00000176125	196	ENSG00000176125	UFSP1	-7.31475e-17	0.280288	0.831625	-0.571636	-0.00735227	-0.080206	0.53189591868407 .	7 x 1	7 q22	UFM1 specific peptidase 1 (inactive) [Source:HGNC Symbol;Acc:HGNC:33821]
ENSG00000132975	197	ENSG00000132975	GPR12	-8.73001e-17	0.308932	0.829144	-0.544896	0.0294375	0.321265	0.374286584023422 .	1 x 4	13 q12	G protein-coupled receptor 12 [Source:HGNC Symbol;Acc:HGNC:4466]
ENSG00000115507	198	ENSG00000115507	OTX1	-9.90178e-17	0.22309	0.829024	-0.64091	0.431947	5.22451	3.76815793678986e-07 .	4 x 4	2 p15	orthodenticle homeobox 1 [Source:HGNC Symbol;Acc:HGNC:8521]
ENSG00000145794	199	ENSG00000145794	MEGF10	-1.58849e-16	0.393914	0.828602	-1.2198	0.461627	5.67682	4.92924958628294e-08 .	1 x 1	5 q23	multiple EGF like domains 10 [Source:HGNC Symbol;Acc:HGNC:29634]
ENSG00000105552	200	ENSG00000105552	BCAT2	-5.09235e-17	0.228992	0.82702	-0.457763	0.246283	2.77202	0.00323391110424132 .	2 x 1	19 q13	branched chain amino acid transaminase 2 [Source:HGNC Symbol;Acc:HGNC:977]
ENSG00000103671	201	ENSG00000103671	TRIP4	-4.75974e-17	0.488153	0.824788	-1.39588	0.478627	5.94657	1.40545354243571e-08 .	1 x 1	15 q22	thyroid hormone receptor interactor 4 [Source:HGNC Symbol;Acc:HGNC:12310]
ENSG00000008283	202	ENSG00000008283	CYB561	9.55579e-17	0.308143	0.822089	-0.646846	0.385717	4.56058	6.23667877186485e-06 .	1 x 4	17 q23	cytochrome b561 [Source:HGNC Symbol;Acc:HGNC:2571]
ENSG00000155542	203	ENSG00000155542	SETD9	-2.22886e-17	0.233358	0.819568	-0.532147	0.340878	3.95544	6.51258633241891e-05 .	3 x 1	5 q11	SET domain containing 9 [Source:HGNC Symbol;Acc:HGNC:28508]
ENSG00000121966	204	ENSG00000121966	CXCR4	-1.66075e-16	0.376318	0.81244	-0.962716	0.401209	4.7781	2.55037557805871e-06 .	2 x 1	2 q22	C-X-C motif chemokine receptor 4 [Source:HGNC Symbol;Acc:HGNC:2561]
ENSG00000267882	205	ENSG00000267882	LOC100131496	-2.37031e-18	0.20885	0.809066	-0.399495	-0.146108	-1.61113	0.945100196931047 .	3 x 1	20 q13
ENSG00000134996	206	ENSG00000134996	OSTF1	-1.35184e-16	0.379454	0.807877	-1.03104	0.370061	4.34538	1.47217231725172e-05 .	1 x 1	9 q21	osteoclast stimulating factor 1 [Source:HGNC Symbol;Acc:HGNC:8510]
ENSG00000129946	207	ENSG00000129946	SHC2	1.58161e-16	0.214544	0.806703	-0.711165	-0.36667	-4.29935	0.999982370094577 .	7 x 1	19 p13	SHC adaptor protein 2 [Source:HGNC Symbol;Acc:HGNC:29869]
ENSG00000124713	208	ENSG00000124713	GNMT	2.26804e-17	0.228982	0.805683	-0.47769	0.0915717	1.00314	0.158913505535175 .	4 x 1	6 p21	glycine N-methyltransferase [Source:HGNC Symbol;Acc:HGNC:4415]
ENSG00000140519	209	ENSG00000140519	RHCG	2.36266e-17	0.222581	0.801082	-0.458734	0.152279	1.68077	0.0477151646247398 .	3 x 1	15 q26	Rh family C glycoprotein [Source:HGNC Symbol;Acc:HGNC:18140]
ENSG00000186854	210	ENSG00000186854	TRABD2A	-2.71439e-18	0.165739	0.800386	-0.332112	-0.0250088	-0.272899	0.607297977027533 .	2 x 1	2 p11	TraB domain containing 2A [Source:HGNC Symbol;Acc:HGNC:27013]
ENSG00000002933	211	ENSG00000002933	TMEM176A	2.75912e-16	0.324058	0.794828	-0.839653	0.514898	6.55219	7.60222551576817e-10 .	2 x 1	7 q36	transmembrane protein 176A [Source:HGNC Symbol;Acc:HGNC:24930]
ENSG00000196456	212	ENSG00000196456	ZNF775	-5.01206e-17	0.272916	0.794553	-0.706855	-0.290007	-3.30566	0.999373639550576 .	4 x 1	7 q36	zinc finger protein 775 [Source:HGNC Symbol;Acc:HGNC:28501]
ENSG00000174963	213	ENSG00000174963	ZIC4	-9.3092e-18	0.164123	0.792706	-0.396037	0.144435	1.5923	0.0569854484957725 .	5 x 1	3 q24	Zic family member 4 [Source:HGNC Symbol;Acc:HGNC:20393]
ENSG00000139567	214	ENSG00000139567	ACVRL1	6.90066e-18	0.26313	0.786553	-0.629543	0.181924	2.01824	0.0229075638290973 .	5 x 1	12 q13	activin A receptor like type 1 [Source:HGNC Symbol;Acc:HGNC:175]
ENSG00000152953	215	ENSG00000152953	STK32B	4.97765e-17	0.248014	0.783868	-0.485107	0.26	2.93728	0.00198831021891288 .	3 x 1	4 p16	serine/threonine kinase 32B [Source:HGNC Symbol;Acc:HGNC:14217]
ENSG00000157087	216	ENSG00000157087	ATP2B2	9.93237e-17	0.340356	0.780662	-0.947831	0.0502465	0.548818	0.2920793751305 .	1 x 3	3 p25	ATPase plasma membrane Ca2+ transporting 2 [Source:HGNC Symbol;Acc:HGNC:815]
ENSG00000138639	217	ENSG00000138639	ARHGAP24	-2.34737e-17	0.353496	0.779559	-0.994146	-0.29137	-3.32264	0.999407473977864 .	6 x 1	4 q21	Rho GTPase activating protein 24 [Source:HGNC Symbol;Acc:HGNC:25361]
ENSG00000010278	218	ENSG00000010278	CD9	-2.3792e-16	0.259398	0.777297	-0.656607	0.393405	4.66794	4.02412548050624e-06 .	7 x 1	12 p13	CD9 molecule [Source:HGNC Symbol;Acc:HGNC:1709]
ENSG00000112378	219	ENSG00000112378	PERP	9.98971e-17	0.236181	0.776569	-0.615709	0.0119128	0.129963	0.448407686226552 .	4 x 4	6 q23	PERP, TP53 apoptosis effector [Source:HGNC Symbol;Acc:HGNC:17637]
ENSG00000002587	220	ENSG00000002587	HS3ST1	7.17592e-17	0.449859	0.775157	-1.20023	-0.0261348	-0.285195	0.612004643520112 .	5 x 1	4 p15	heparan sulfate-glucosamine 3-sulfotransferase 1 [Source:HGNC Symbol;Acc:HGNC:5194]
ENSG00000154655	221	ENSG00000154655	L3MBTL4	-9.63417e-17	0.278052	0.771066	-0.740793	0.302134	3.45747	0.000378520456025933 .	4 x 4	18 p11	L3MBTL4, histone methyl-lysine binding protein [Source:HGNC Symbol;Acc:HGNC:26677]
ENSG00000174326	222	ENSG00000174326	SLC16A11	-6.87581e-17	0.254486	0.771042	-0.627355	0.00724115	0.0789937	0.468585151088785 .	5 x 1	17 p13	solute carrier family 16 member 11 [Source:HGNC Symbol;Acc:HGNC:23093]
ENSG00000161835	223	ENSG00000161835	GRASP	8.7281e-17	0.288832	0.770034	-0.731146	-0.0499068	-0.545098	0.706646902931274 .	2 x 1	12 q13	general receptor for phosphoinositides 1 associated scaffold protein [Source:HGNC Symbol;Acc:HGNC:18707]
ENSG00000128886	224	ENSG00000128886	ELL3	-1.82743e-16	0.223322	0.767526	-0.508567	0.455644	5.58381	7.54458935325886e-08 .	1 x 1	15 q15	elongation factor for RNA polymerase II 3 [Source:HGNC Symbol;Acc:HGNC:23113]
ENSG00000100097	225	ENSG00000100097	LGALS1	-2.60925e-16	0.318105	0.763642	-0.850762	0.630654	8.86476	4.44089209850063e-15 .	1 x 1	22 q13	galectin 1 [Source:HGNC Symbol;Acc:HGNC:6561]
ENSG00000169715	226	ENSG00000169715	MT1E	-2.74741e-16	0.280991	0.759259	-0.827014	0.598159	8.14241	2.16715534406831e-13 .	1 x 1	16 q13	metallothionein 1E [Source:HGNC Symbol;Acc:HGNC:7397]
ENSG00000198885	227	ENSG00000198885	ITPRIPL1	-2.93613e-17	0.277148	0.755839	-0.49581	0.309994	3.55686	0.000269898068628205 .	5 x 1	2 q11	inositol 1,4,5-trisphosphate receptor interacting protein-like 1 [Source:HGNC Symbol;Acc:HGNC:29371]
ENSG00000149243	228	ENSG00000149243	KLHL35	7.69969e-17	0.252356	0.753768	-0.657686	-0.372719	-4.38161	0.999987236345404 .	3 x 1	11 q13	kelch like family member 35 [Source:HGNC Symbol;Acc:HGNC:26597]
ENSG00000099958	229	ENSG00000099958	DERL3	5.73462e-18	0.178228	0.752996	-0.365596	0.173378	1.92041	0.0285994306563937 .	2 x 1	22 q11	derlin 3 [Source:HGNC Symbol;Acc:HGNC:14236]
ENSG00000122642	230	ENSG00000122642	FKBP9	5.16116e-18	0.283792	0.739741	-0.655664	0.82272	15.7883	0 .	1 x 2	7 p14	FK506 binding protein 9 [Source:HGNC Symbol;Acc:HGNC:3725]
ENSG00000143355	231	ENSG00000143355	LHX9	-3.83168e-17	0.260887	0.739536	-0.368138	-0.17267	-1.91233	0.970881210336661 .	6 x 3	1 q31	LIM homeobox 9 [Source:HGNC Symbol;Acc:HGNC:14222]
ENSG00000115325	232	ENSG00000115325	DOK1	-1.07276e-16	0.238189	0.738322	-0.499569	0.477917	5.93513	1.48313448189441e-08 .	6 x 3	2 p13	docking protein 1 [Source:HGNC Symbol;Acc:HGNC:2990]
ENSG00000186007	233	ENSG00000186007	LEMD1	5.93725e-17	0.272739	0.735335	-0.60789	-0.436041	-5.2856	0.99999971213306 .	2 x 1	1 q32	LEM domain containing 1 [Source:HGNC Symbol;Acc:HGNC:18725]
ENSG00000106571	234	ENSG00000106571	GLI3	-8.16993e-17	0.256463	0.734413	-0.677387	0.54882	7.16189	3.57858187527427e-11 .	6 x 1	7 p14	GLI family zinc finger 3 [Source:HGNC Symbol;Acc:HGNC:4319]
ENSG00000205220	235	ENSG00000205220	PSMB10	-7.35943e-17	0.303724	0.732865	-0.708689	0.244847	2.75481	0.00339795558654599 .	5 x 1	16 q22	proteasome subunit beta 10 [Source:HGNC Symbol;Acc:HGNC:9538]
ENSG00000173193	236	ENSG00000173193	PARP14	-7.01344e-17	0.197985	0.728738	-0.409729	0.226431	2.53594	0.0062551674885406 .	3 x 1	3 q21	poly(ADP-ribose) polymerase family member 14 [Source:HGNC Symbol;Acc:HGNC:29232]
ENSG00000183346	237	ENSG00000183346	C10orf107	2.14475e-17	0.197926	0.724049	-0.520946	0.150409	1.65965	0.0498094200579509 .	4 x 4	10 q21	chromosome 10 open reading frame 107 [Source:HGNC Symbol;Acc:HGNC:28678]
ENSG00000154930	238	ENSG00000154930	ACSS1	-9.91134e-17	0.327972	0.722167	-0.975859	0.135481	1.49167	0.0692158062583389 .	4 x 4	20 p11	acyl-CoA synthetase short chain family member 1 [Source:HGNC Symbol;Acc:HGNC:16091]
ENSG00000162755	239	ENSG00000162755	KLHDC9	5.73462e-18	0.424607	0.720645	-1.6706	0.369894	4.34311	1.48536690424139e-05 .	1 x 4	1 q23	kelch domain containing 9 [Source:HGNC Symbol;Acc:HGNC:28489]
ENSG00000068024	240	ENSG00000068024	HDAC4	-1.03109e-16	0.252642	0.717697	-0.609313	-0.545348	-7.09732	0.999999999950292 .	6 x 1	2 q37	histone deacetylase 4 [Source:HGNC Symbol;Acc:HGNC:14063]
ENSG00000115825	241	ENSG00000115825	PRKD3	-8.39167e-17	0.224245	0.71543	-0.661764	0.0797805	0.873085	0.192187562548544 .	7 x 1	2 p22	protein kinase D3 [Source:HGNC Symbol;Acc:HGNC:9408]
ENSG00000092421	242	ENSG00000092421	SEMA6A	-9.83631e-17	0.214061	0.709409	-0.586555	-0.100542	-1.10237	0.863737479791288 .	2 x 1	5 q23	semaphorin 6A [Source:HGNC Symbol;Acc:HGNC:10738]
ENSG00000124610	243	ENSG00000124610	HIST1H1A	2.70865e-17	0.190817	0.709276	-0.374233	0.115329	1.26655	0.103895566746337 .	5 x 1	6 p22	histone cluster 1 H1 family member a [Source:HGNC Symbol;Acc:HGNC:4715]
ENSG00000150457	244	ENSG00000150457	LATS2	-4.58579e-17	0.254483	0.707501	-0.523179	0.668975	9.81813	0 .	1 x 1	13 q12	large tumor suppressor kinase 2 [Source:HGNC Symbol;Acc:HGNC:6515]
ENSG00000184988	245	ENSG00000184988	TMEM106A	-1.44704e-16	0.334219	0.70748	-0.836463	0.237626	2.66863	0.0043393243611286 .	2 x 1	17 q21	transmembrane protein 106A [Source:HGNC Symbol;Acc:HGNC:28288]
ENSG00000011198	246	ENSG00000011198	ABHD5	1.94977e-18	0.262104	0.707295	-0.744827	-0.0364533	-0.397923	0.654300023228913 .	7 x 1	3 p21	abhydrolase domain containing 5 [Source:HGNC Symbol;Acc:HGNC:21396]
ENSG00000237172	247	ENSG00000237172	B3GNT9	-1.18611e-16	0.352938	0.704606	-1.13228	0.323941	3.73519	0.000144699653651825 .	6 x 1	16 q22	UDP-GlcNAc:betaGal beta-1,3-N-acetylglucosaminyltransferase 9 [Source:HGNC Symbol;Acc:HGNC:28714]
ENSG00000170175	248	ENSG00000170175	CHRNB1	1.50477e-16	0.361761	0.702809	-1.19001	0.229206	2.56872	0.00572183942649307 .	5 x 2	17 p13	cholinergic receptor nicotinic beta 1 subunit [Source:HGNC Symbol;Acc:HGNC:1961]
ENSG00000129187	249	ENSG00000129187	DCTD	-8.96322e-17	0.448613	0.702185	-1.52653	0.672221	9.90487	0 .	1 x 3	4 q35	dCMP deaminase [Source:HGNC Symbol;Acc:HGNC:2710]
ENSG00000123358	250	ENSG00000123358	NR4A1	-6.01753e-17	0.227823	0.701511	-0.522168	-0.258795	-2.92269	0.99792282409894 .	3 x 1	12 q13	nuclear receptor subfamily 4 group A member 1 [Source:HGNC Symbol;Acc:HGNC:7980]
ENSG00000016391	251	ENSG00000016391	CHDH	3.22286e-17	0.275096	0.701202	-0.768496	0.0517304	0.565068	0.286545584583947 .	6 x 2	3 p21	choline dehydrogenase [Source:HGNC Symbol;Acc:HGNC:24288]
ENSG00000139330	252	ENSG00000139330	KERA	1.4434e-16	0.158641	0.699508	-0.33639	-0.134224	-1.47758	0.928919523911729 .	7 x 1	12 q21	keratocan [Source:HGNC Symbol;Acc:HGNC:6309]
ENSG00000182175	253	ENSG00000182175	RGMA	2.24338e-16	0.358096	0.699447	-1.04375	0.144038	1.58783	0.0574892429737219 .	5 x 1	15 q26	repulsive guidance molecule family member a [Source:HGNC Symbol;Acc:HGNC:30308]
ENSG00000048540	254	ENSG00000048540	LMO3	-3.26147e-16	0.422462	0.693694	-2.68812	0.0111914	0.122091	0.45151641223239 .	1 x 2	12 p12	LIM domain only 3 [Source:HGNC Symbol;Acc:HGNC:6643]
ENSG00000085871	255	ENSG00000085871	MGST2	-6.77068e-17	0.270383	0.692808	-0.612958	0.470868	5.82242	2.51315643851058e-08 .	1 x 1	4 q31	microsomal glutathione S-transferase 2 [Source:HGNC Symbol;Acc:HGNC:7063]
ENSG00000103415	256	ENSG00000103415	HMOX2	-2.05682e-17	0.232043	0.692721	-0.41612	-0.0322665	-0.352169	0.637332776541378 .	3 x 1	16 p13	heme oxygenase 2 [Source:HGNC Symbol;Acc:HGNC:5014]
ENSG00000182853	257	ENSG00000182853	VMO1	-2.47688e-17	0.218478	0.690855	-0.537262	-0.145996	-1.60987	0.944962482485317 .	5 x 1	17 p13	vitelline membrane outer layer 1 homolog [Source:HGNC Symbol;Acc:HGNC:30387]
ENSG00000182223	258	ENSG00000182223	ZAR1	-1.10583e-17	0.181032	0.690577	-0.318129	0.341201	3.95969	6.41128024010396e-05 .	2 x 1	4 p11	zygote arrest 1 [Source:HGNC Symbol;Acc:HGNC:20436]
ENSG00000132031	259	ENSG00000132031	MATN3	6.8567e-17	0.308805	0.687772	-1.03573	0.182456	2.02434	0.022586805798656 .	5 x 4	2 p24	matrilin 3 [Source:HGNC Symbol;Acc:HGNC:6909]
ENSG00000151702	260	ENSG00000151702	FLI1	5.92769e-17	0.259397	0.684418	-0.626793	0.104624	1.14761	0.126716285458009 .	6 x 1	11 q24	Fli-1 proto-oncogene, ETS transcription factor [Source:HGNC Symbol;Acc:HGNC:3749]
ENSG00000152582	261	ENSG00000152582	SPEF2	-1.89243e-17	0.180421	0.680792	-0.486645	0.239293	2.68849	0.00410361658802771 .	4 x 4	5 p13	sperm flagellar 2 [Source:HGNC Symbol;Acc:HGNC:26293]
ENSG00000151876	262	ENSG00000151876	FBXO4	-7.08226e-17	0.24737	0.68043	-0.548078	0.135962	1.49707	0.0685111315476931 .	6 x 2	5 p13	F-box protein 4 [Source:HGNC Symbol;Acc:HGNC:13583]
ENSG00000136371	263	ENSG00000136371	MTHFS	-1.68483e-16	0.26767	0.679376	-0.618	0.486264	6.07055	7.81943088057346e-09 .	2 x 1	15 q25	methenyltetrahydrofolate synthetase [Source:HGNC Symbol;Acc:HGNC:7437]
ENSG00000196187	264	ENSG00000196187	TMEM63A	-5.35231e-18	0.351547	0.679047	-0.817175	0.218886	2.4471	0.00793101868509871 .	1 x 1	1 q42	transmembrane protein 63A [Source:HGNC Symbol;Acc:HGNC:29118]
ENSG00000169627	265	ENSG00000169627	BOLA2	-2.77365e-17	0.291008	0.678768	-0.654443	-0.00227461	-0.0248131	0.509877199626662 .	5 x 2	16 p11	bolA family member 2B [Source:HGNC Symbol;Acc:HGNC:32479]
ENSG00000254087	266	ENSG00000254087	LYN	3.83145e-17	0.333134	0.673496	-1.05216	0.433887	5.25341	3.31827107569183e-07 .	5 x 1	8 q12	LYN proto-oncogene, Src family tyrosine kinase [Source:HGNC Symbol;Acc:HGNC:6735]
ENSG00000101608	267	ENSG00000101608	MYL12A	2.90076e-17	0.209514	0.672932	-0.414258	0.494873	6.21247	3.96808053082509e-09 .	2 x 1	18 p11	myosin light chain 12A [Source:HGNC Symbol;Acc:HGNC:16701]
ENSG00000131669	268	ENSG00000131669	NINJ1	1.22721e-16	0.443349	0.672542	-1.25892	0.225068	2.51986	0.00653263943221594 .	4 x 1	9 q22	ninjurin 1 [Source:HGNC Symbol;Acc:HGNC:7824]
ENSG00000131019	269	ENSG00000131019	ULBP3	6.66172e-17	0.172028	0.670562	-0.509896	-0.221786	-2.48119	0.992754398553305 .	5 x 4	6 q25	UL16 binding protein 3 [Source:HGNC Symbol;Acc:HGNC:14895]
ENSG00000143632	270	ENSG00000143632	ACTA1	1.43748e-17	0.207341	0.670254	-0.582754	-0.0465485	-0.508336	0.693920500290823 .	2 x 1	1 q42	actin, alpha 1, skeletal muscle [Source:HGNC Symbol;Acc:HGNC:129]
ENSG00000184113	271	ENSG00000184113	CLDN5	7.53912e-17	0.22028	0.668926	-1.02814	0.287732	3.27739	0.000686762433752097 .	6 x 2	22 q11	claudin 5 [Source:HGNC Symbol;Acc:HGNC:2047]
ENSG00000167157	272	ENSG00000167157	PRRX2	6.99242e-17	0.275012	0.668774	-0.597493	0.0760256	0.831749	0.203608329074156 .	2 x 1	9 q34	paired related homeobox 2 [Source:HGNC Symbol;Acc:HGNC:21338]
ENSG00000197948	273	ENSG00000197948	FCHSD1	-9.48124e-18	0.214003	0.664157	-0.423931	0.519692	6.63562	5.03672326068738e-10 .	2 x 1	5 q31	FCH and double SH3 domains 1 [Source:HGNC Symbol;Acc:HGNC:25463]
ENSG00000144857	274	ENSG00000144857	BOC	-5.48421e-17	0.319849	0.663017	-1.15137	-0.104715	-1.14862	0.873491843684078 .	3 x 1	3 q13	BOC cell adhesion associated, oncogene regulated [Source:HGNC Symbol;Acc:HGNC:17173]
ENSG00000073417	275	ENSG00000073417	PDE8A	2.32601e-16	0.410509	0.662361	-1.08964	0.239429	2.69011	0.00408490457710098 .	3 x 1	15 q25	phosphodiesterase 8A [Source:HGNC Symbol;Acc:HGNC:8793]
ENSG00000135926	276	ENSG00000135926	TMBIM1	-6.53365e-17	0.276114	0.661868	-0.611988	0.7805	13.6194	0 .	1 x 1	2 q35	transmembrane BAX inhibitor motif containing 1 [Source:HGNC Symbol;Acc:HGNC:23410]
ENSG00000056736	277	ENSG00000056736	IL17RB	7.35274e-17	0.304892	0.660357	-1.26949	0.199534	2.22133	0.0141102591212621 .	6 x 2	3 p21	interleukin 17 receptor B [Source:HGNC Symbol;Acc:HGNC:18015]
ENSG00000075234	278	ENSG00000075234	TTC38	2.36266e-17	0.282687	0.658745	-0.583555	0.467253	5.76517	3.27866794824772e-08 .	6 x 3	22 q13	tetratricopeptide repeat domain 38 [Source:HGNC Symbol;Acc:HGNC:26082]
ENSG00000091436	279	ENSG00000091436	MAP3K20	-1.20274e-16	0.263948	0.655724	-0.528706	0.49209	6.16634	4.95106655673538e-09 .	1 x 1	2 q31	mitogen-activated protein kinase kinase kinase 20 [Source:HGNC Symbol;Acc:HGNC:17797]
ENSG00000144031	280	ENSG00000144031	ANKRD53	2.10843e-16	0.231554	0.655607	-0.510523	0.139554	1.5374	0.0634246730862913 .	7 x 1	2 p13	ankyrin repeat domain 53 [Source:HGNC Symbol;Acc:HGNC:25691]
ENSG00000146386	281	ENSG00000146386	ABRACL	1.11758e-16	0.3258	0.654727	-0.871068	0.539285	6.98579	8.74518235605137e-11 .	1 x 4	6 q24	ABRA C-terminal like [Source:HGNC Symbol;Acc:HGNC:21230]
ENSG00000108352	282	ENSG00000108352	RAPGEFL1	3.34711e-17	0.309128	0.651609	-0.846109	-0.242191	-2.72306	0.996279228722693 .	1 x 4	17 q21	Rap guanine nucleotide exchange factor like 1 [Source:HGNC Symbol;Acc:HGNC:17428]
ENSG00000134333	283	ENSG00000134333	LDHA	1.90313e-16	0.275898	0.650896	-0.686874	0.526821	6.76129	2.69824051990497e-10 .	1 x 2	11 p15	lactate dehydrogenase A [Source:HGNC Symbol;Acc:HGNC:6535]
ENSG00000053524	284	ENSG00000053524	MCF2L2	-2.16004e-17	0.273745	0.650891	-0.723725	-0.495133	-6.2168	0.999999996113481 .	4 x 1	3 q27	MCF.2 cell line derived transforming sequence-like 2 [Source:HGNC Symbol;Acc:HGNC:30319]
ENSG00000183785	285	ENSG00000183785	TUBA8	-2.78225e-17	0.199775	0.648665	-0.353566	-0.182011	-2.01923	0.977144902638589 .	4 x 3	22 q11	tubulin alpha 8 [Source:HGNC Symbol;Acc:HGNC:12410]
ENSG00000204618	286	ENSG00000204618	RNF39	-8.85235e-17	0.152747	0.644833	-0.416487	-0.176737	-1.9588	0.973762593159087 .	7 x 1	6 p22	ring finger protein 39 [Source:HGNC Symbol;Acc:HGNC:18064]
ENSG00000125967	287	ENSG00000125967	NECAB3	-2.17132e-16	0.218843	0.642371	-0.506464	0.186104	2.06625	0.0204875759988569 .	3 x 4	20 q11	N-terminal EF-hand calcium binding protein 3 [Source:HGNC Symbol;Acc:HGNC:15851]
ENSG00000110080	288	ENSG00000110080	ST3GAL4	1.61086e-16	0.195848	0.640956	-0.324709	0.46675	5.75724	3.40136534493496e-08 .	4 x 1	11 q24	ST3 beta-galactoside alpha-2,3-sialyltransferase 4 [Source:HGNC Symbol;Acc:HGNC:10864]
ENSG00000124678	289	ENSG00000124678	TCP11	-3.39251e-17	0.180566	0.639728	-0.435381	-0.0573329	-0.626458	0.733892802850782 .	5 x 2	6 p21	t-complex 11 [Source:HGNC Symbol;Acc:HGNC:11658]
ENSG00000146215	290	ENSG00000146215	CRIP3	-1.23868e-17	0.274906	0.639663	-0.902424	-0.0726764	-0.794908	0.785875308690556 .	2 x 1	6 p21	cysteine rich protein 3 [Source:HGNC Symbol;Acc:HGNC:17751]
ENSG00000165238	291	ENSG00000165238	WNK2	-4.92031e-17	0.261394	0.6381	-0.48843	-0.154353	-1.70421	0.954524514611066 .	3 x 3	9 q22	WNK lysine deficient protein kinase 2 [Source:HGNC Symbol;Acc:HGNC:14542]
ENSG00000172830	292	ENSG00000172830	SSH3	1.54032e-16	0.210988	0.637491	-0.4145	0.61467	8.50075	3.19744231092045e-14 .	1 x 1	11 q13	slingshot protein phosphatase 3 [Source:HGNC Symbol;Acc:HGNC:30581]
ENSG00000110090	293	ENSG00000110090	CPT1A	-2.93804e-17	0.18232	0.635492	-0.289444	-0.103866	-1.1392	0.871546369741428 .	4 x 1	11 q13	carnitine palmitoyltransferase 1A [Source:HGNC Symbol;Acc:HGNC:2328]
ENSG00000130958	294	ENSG00000130958	SLC35D2	1.02306e-16	0.276264	0.627933	-0.767132	0.233254	2.61668	0.00501520201047001 .	7 x 1	9 q22	solute carrier family 35 member D2 [Source:HGNC Symbol;Acc:HGNC:20799]
ENSG00000167107	295	ENSG00000167107	ACSF2	1.51184e-16	0.259886	0.627014	-0.686115	0.447107	5.45274	1.36578444998037e-07 .	5 x 4	17 q21	acyl-CoA synthetase family member 2 [Source:HGNC Symbol;Acc:HGNC:26101]
ENSG00000189362	296	ENSG00000189362	NEMP2	4.43478e-18	0.228076	0.625807	-0.754199	-0.0792713	-0.867477	0.806286742383293 .	5 x 3	2 q32	nuclear envelope integral membrane protein 2 [Source:HGNC Symbol;Acc:HGNC:33700]
ENSG00000120318	297	ENSG00000120318	ARAP3	-8.37255e-18	0.226938	0.623149	-0.59094	0.543324	7.05991	6.00994809474287e-11 .	1 x 1	5 q31	ArfGAP with RhoGAP domain, ankyrin repeat and PH domain 3 [Source:HGNC Symbol;Acc:HGNC:24097]
ENSG00000151726	298	ENSG00000151726	ACSL1	1.01761e-16	0.310849	0.621023	-1.0431	0.265856	3.00841	0.00160288033546763 .	2 x 4	4 q35	acyl-CoA synthetase long chain family member 1 [Source:HGNC Symbol;Acc:HGNC:3569]
ENSG00000136449	299	ENSG00000136449	MYCBPAP	-7.5697e-18	0.15055	0.616551	-0.27202	0.30083	3.44106	0.000400000365639697 .	4 x 3	17 q21	MYCBP associated protein [Source:HGNC Symbol;Acc:HGNC:19677]
ENSG00000144677	300	ENSG00000144677	CTDSPL	-8.40313e-17	0.205324	0.614853	-0.565825	0.190161	2.11297	0.0183464926305633 .	5 x 4	3 p22	CTD small phosphatase like [Source:HGNC Symbol;Acc:HGNC:16890]
ENSG00000120913	301	ENSG00000120913	PDLIM2	1.21765e-17	0.195434	0.614778	-0.565682	-0.198115	-2.20488	0.985307471453614 .	5 x 1	8 p21	PDZ and LIM domain 2 [Source:HGNC Symbol;Acc:HGNC:13992]
ENSG00000118777	302	ENSG00000118777	ABCG2	-2.68036e-16	0.21682	0.613707	-0.582994	0.183803	2.03981	0.0217916154912103 .	4 x 1	4 q22	ATP binding cassette subfamily G member 2 (Junior blood group) [Source:HGNC Symbol;Acc:HGNC:74]
ENSG00000131773	303	ENSG00000131773	KHDRBS3	4.52118e-16	0.261023	0.608719	-0.988238	-0.525459	-6.73713	0.999999999695666 .	3 x 1	8 q24	KH RNA binding domain containing, signal transduction associated 3 [Source:HGNC Symbol;Acc:HGNC:18117]
ENSG00000162413	304	ENSG00000162413	KLHL21	1.8974e-16	0.338021	0.608062	-1.1909	0.410681	4.91347	1.44341992147634e-06 .	3 x 1	1 p36	kelch like family member 21 [Source:HGNC Symbol;Acc:HGNC:29041]
ENSG00000180613	305	ENSG00000180613	GSX2	5.39055e-17	0.156377	0.60714	-0.349956	0.25122	2.83129	0.00272249645876976 .	2 x 1	4 q12	GS homeobox 2 [Source:HGNC Symbol;Acc:HGNC:24959]
ENSG00000144730	306	ENSG00000144730	IL17RD	-1.51757e-16	0.24867	0.606194	-0.787067	0.019491	0.212662	0.415977197429894 .	6 x 1	3 p14	interleukin 17 receptor D [Source:HGNC Symbol;Acc:HGNC:17616]
ENSG00000135929	307	ENSG00000135929	CYP27A1	2.69183e-16	0.326541	0.604267	-0.812172	0.538302	6.96787	9.57334211904026e-11 .	1 x 1	2 q35	cytochrome P450 family 27 subfamily A member 1 [Source:HGNC Symbol;Acc:HGNC:2605]
ENSG00000128918	308	ENSG00000128918	ALDH1A2	1.57874e-16	0.202114	0.596106	-0.404336	0.0202899	0.221382	0.412587191284106 .	6 x 2	15 q21	aldehyde dehydrogenase 1 family member A2 [Source:HGNC Symbol;Acc:HGNC:15472]
ENSG00000173838	309	ENSG00000173838	MARCH10	-3.04317e-17	0.147843	0.594876	-0.284761	0.113656	1.24792	0.107254732192819 .	6 x 1	17 q23	membrane associated ring-CH-type finger 10 [Source:HGNC Symbol;Acc:HGNC:26655]
ENSG00000249141	310	ENSG00000249141		5.73462e-17	0.264395	0.594187	-0.504661	0.426727	5.14722	5.28434198843186e-07 .	4 x 1	6 q27
ENSG00000179335	311	ENSG00000179335	CLK3	1.64698e-16	0.181603	0.592179	-0.464529	-0.212958	-2.37764	0.990491309727286 .	3 x 1	15 q24	CDC like kinase 3 [Source:HGNC Symbol;Acc:HGNC:2071]
ENSG00000141447	312	ENSG00000141447	OSBPL1A	1.40709e-16	0.257405	0.587289	-0.865439	0.294049	3.35607	0.000530839590614729 .	1 x 1	18 q11	oxysterol binding protein like 1A [Source:HGNC Symbol;Acc:HGNC:16398]
ENSG00000135441	313	ENSG00000135441	BLOC1S1	-3.8443e-16	0.255713	0.583546	-1.12913	0.276241	3.13544	0.00108101666665505 .	4 x 2	12 q13	biogenesis of lysosomal organelles complex 1 subunit 1 [Source:HGNC Symbol;Acc:HGNC:4200]
ENSG00000189139	314	ENSG00000189139	FSCB	2.2193e-17	0.219706	0.583533	-0.544482	-0.0951528	-1.04273	0.850405589213455 .	6 x 1	14 q21	fibrous sheath CABYR binding protein [Source:HGNC Symbol;Acc:HGNC:20494]
ENSG00000104371	315	ENSG00000104371	DKK4	1.89147e-17	0.136301	0.579493	-0.356654	-0.0318243	-0.347338	0.635524376025765 .	5 x 1	8 p11	dickkopf WNT signaling pathway inhibitor 4 [Source:HGNC Symbol;Acc:HGNC:2894]
ENSG00000178038	316	ENSG00000178038	ALS2CL	4.83238e-17	0.158763	0.578759	-0.399631	0.350422	4.08145	4.06849750331784e-05 .	4 x 4	3 p21	ALS2 C-terminal like [Source:HGNC Symbol;Acc:HGNC:20605]
ENSG00000140939	317	ENSG00000140939	NOL3	-1.14463e-16	0.241265	0.576344	-0.723603	0.211325	2.35855	0.00998819272496521 .	2 x 1	16 q22	nucleolar protein 3 [Source:HGNC Symbol;Acc:HGNC:7869]
ENSG00000099953	318	ENSG00000099953	MMP11	-8.28844e-17	0.155238	0.572679	-0.240646	-0.0616086	-0.67335	0.748984866172728 .	2 x 1	22 q11	matrix metallopeptidase 11 [Source:HGNC Symbol;Acc:HGNC:7157]
ENSG00000163499	319	ENSG00000163499	CRYBA2	-1.17541e-16	0.180384	0.572295	-0.355957	-0.0931474	-1.02055	0.845232183328034 .	3 x 3	2 q35	crystallin beta A2 [Source:HGNC Symbol;Acc:HGNC:2395]
ENSG00000100968	320	ENSG00000100968	NFATC4	4.16334e-17	0.242057	0.572272	-0.526567	0.330601	3.8213	0.000106296979081821 .	5 x 1	14 q12	nuclear factor of activated T-cells 4 [Source:HGNC Symbol;Acc:HGNC:7778]
ENSG00000204174	321	ENSG00000204174	NPY4R	6.58144e-17	0.14095	0.569574	-0.339005	-0.0313683	-0.342356	0.63365645809778 .	5 x 1	10 q11	neuropeptide Y receptor Y4 [Source:HGNC Symbol;Acc:HGNC:9329]
ENSG00000136732	322	ENSG00000136732	GYPC	-2.17629e-17	0.194686	0.569021	-0.515177	0.0211885	0.231191	0.408781756450077 .	5 x 1	2 q14	glycophorin C (Gerbich blood group) [Source:HGNC Symbol;Acc:HGNC:4704]
ENSG00000175591	323	ENSG00000175591	P2RY2	1.95359e-17	0.16628	0.56804	-0.553149	0.254188	2.86704	0.00245093668464413 .	5 x 4	11 q13	purinergic receptor P2Y2 [Source:HGNC Symbol;Acc:HGNC:8541]
ENSG00000010219	324	ENSG00000010219	DYRK4	2.86483e-16	0.174052	0.56293	-0.464783	-0.068372	-0.7476	0.771911799722102 .	6 x 1	12 p13	dual specificity tyrosine phosphorylation regulated kinase 4 [Source:HGNC Symbol;Acc:HGNC:3095]
ENSG00000026297	325	ENSG00000026297	RNASET2	-1.13584e-16	0.212273	0.562243	-0.396299	0.329317	3.80464	0.000112873027110494 .	3 x 1	6 q27	ribonuclease T2 [Source:HGNC Symbol;Acc:HGNC:21686]
ENSG00000198417	326	ENSG00000198417	MT1F	5.42878e-18	0.302948	0.561965	-0.941455	0.529996	6.81788	2.03390082553767e-10 .	1 x 2	16 q13	metallothionein 1F [Source:HGNC Symbol;Acc:HGNC:7398]
ENSG00000103067	327	ENSG00000103067	ESRP2	-8.51974e-17	0.197245	0.561762	-0.333751	0.0734008	0.802874	0.211824059222264 .	4 x 4	16 q22	epithelial splicing regulatory protein 2 [Source:HGNC Symbol;Acc:HGNC:26152]
ENSG00000133641	328	ENSG00000133641	C12orf29	-3.37158e-16	0.2852	0.559449	-0.977077	-0.174059	-1.92819	0.971893193437678 .	4 x 1	12 q21	chromosome 12 open reading frame 29 [Source:HGNC Symbol;Acc:HGNC:25322]
ENSG00000114626	329	ENSG00000114626	ABTB1	1.10602e-16	0.18585	0.556835	-0.433052	0.215277	2.40478	0.0088618447292772 .	3 x 3	3 q21	ankyrin repeat and BTB domain containing 1 [Source:HGNC Symbol;Acc:HGNC:18275]
ENSG00000221968	330	ENSG00000221968	FADS3	-2.76332e-16	0.217691	0.553124	-0.765246	0.267919	3.03355	0.00148400365957913 .	5 x 4	11 q12	fatty acid desaturase 3 [Source:HGNC Symbol;Acc:HGNC:3576]
ENSG00000060971	331	ENSG00000060971	ACAA1	9.11996e-17	0.177625	0.551882	-0.38622	0.3207	3.69351	0.000167709935868121 .	6 x 1	3 p22	acetyl-CoA acyltransferase 1 [Source:HGNC Symbol;Acc:HGNC:82]
ENSG00000135547	332	ENSG00000135547	HEY2	-2.13366e-16	0.289765	0.550951	-1.04653	-0.281893	-3.20507	0.999133137456967 .	3 x 1	6 q22	hes related family bHLH transcription factor with YRPW motif 2 [Source:HGNC Symbol;Acc:HGNC:4881]
ENSG00000118263	333	ENSG00000118263	KLF7	-1.11424e-16	0.169707	0.548624	-0.481889	0.0630901	0.689606	0.245892415349672 .	6 x 3	2 q33	Kruppel like factor 7 [Source:HGNC Symbol;Acc:HGNC:6350]
ENSG00000139946	334	ENSG00000139946	PELI2	2.96289e-17	0.263313	0.546103	-1.19751	-0.489679	-6.12656	0.999999994011778 .	6 x 3	14 q22	pellino E3 ubiquitin protein ligase family member 2 [Source:HGNC Symbol;Acc:HGNC:8828]
ENSG00000163755	335	ENSG00000163755	HPS3	-1.52216e-16	0.213676	0.543776	-0.573155	0.127921	1.40701	0.0810156688362601 .	7 x 1	3 q24	HPS3, biogenesis of lysosomal organelles complex 2 subunit 1 [Source:HGNC Symbol;Acc:HGNC:15597]
ENSG00000140678	336	ENSG00000140678	ITGAX	2.42575e-17	0.239364	0.542285	-0.735185	0.271653	3.07918	0.00128887314979509 .	5 x 1	16 p11	integrin subunit alpha X [Source:HGNC Symbol;Acc:HGNC:6152]
ENSG00000136783	337	ENSG00000136783	NIPSNAP3A	1.43366e-18	0.285564	0.541141	-1.07235	0.443248	5.3941	1.77669434497929e-07 .	3 x 4	9 q31	nipsnap homolog 3A [Source:HGNC Symbol;Acc:HGNC:23619]
ENSG00000173401	338	ENSG00000173401	GLIPR1L1	9.35508e-17	0.224656	0.539451	-0.449555	-0.0327422	-0.357367	0.639274993707039 .	2 x 1	12 q21	GLI pathogenesis related 1 like 1 [Source:HGNC Symbol;Acc:HGNC:28392]
ENSG00000183150	339	ENSG00000183150	GPR19	-1.09608e-16	0.293897	0.537463	-1.32955	-0.433008	-5.2403	0.999999648452382 .	2 x 1	12 p13	G protein-coupled receptor 19 [Source:HGNC Symbol;Acc:HGNC:4473]
ENSG00000166526	340	ENSG00000166526	ZNF3	-1.03682e-16	0.200289	0.535138	-0.472584	0.0620134	0.677791	0.249610122850633 .	2 x 1	7 q22	zinc finger protein 3 [Source:HGNC Symbol;Acc:HGNC:13089]
ENSG00000172936	341	ENSG00000172936	MYD88	2.74268e-16	0.288771	0.532867	-0.944163	0.483098	6.01893	9.98854532419102e-09 .	5 x 1	3 p22	myeloid differentiation primary response 88 [Source:HGNC Symbol;Acc:HGNC:7562]
ENSG00000213648	342	ENSG00000213648	SULT1A4	1.16203e-16	0.198859	0.532432	-0.679202	0.228539	2.56084	0.00584612176696009 .	4 x 3	16 p11	sulfotransferase family 1A member 4 [Source:HGNC Symbol;Acc:HGNC:30004]
ENSG00000261052	343	ENSG00000261052	SULT1A3	-3.14468e-16	0.198852	0.532338	-0.679214	0.228536	2.5608	0.00584683604843295 .	4 x 3	16 p11	sulfotransferase family 1A member 3 [Source:HGNC Symbol;Acc:HGNC:11455]
ENSG00000174197	344	ENSG00000174197	MGA	8.17375e-17	0.300157	0.531737	-1.04337	0.197644	2.19943	0.0148901867945896 .	5 x 4	15 q15	MGA, MAX dimerization protein [Source:HGNC Symbol;Acc:HGNC:14010]
ENSG00000137090	345	ENSG00000137090	DMRT1	2.24797e-17	0.151766	0.528726	-0.27239	0.0823099	0.900952	0.184716728771962 .	4 x 3	9 p24	doublesex and mab-3 related transcription factor 1 [Source:HGNC Symbol;Acc:HGNC:2934]
ENSG00000085978	346	ENSG00000085978	ATG16L1	1.16776e-16	0.221952	0.523634	-0.540244	0.0307892	0.33603	0.368719933179194 .	7 x 1	2 q37	autophagy related 16 like 1 [Source:HGNC Symbol;Acc:HGNC:21498]
ENSG00000272410	347	ENSG00000272410		2.09333e-16	0.181969	0.523364	-0.348012	0.0937846	1.0276	0.153111452096512 .	6 x 3	3 p25
ENSG00000110047	348	ENSG00000110047	EHD1	-6.49924e-17	0.195012	0.519173	-0.523429	-0.412941	-4.94605	0.999998743171341 .	5 x 3	11 q13	EH domain containing 1 [Source:HGNC Symbol;Acc:HGNC:3242]
ENSG00000178695	349	ENSG00000178695	KCTD12	6.25074e-17	0.260419	0.517083	-1.09533	0.268938	3.04599	0.00142828761725089 .	5 x 1	13 q22	potassium channel tetramerization domain containing 12 [Source:HGNC Symbol;Acc:HGNC:14678]
ENSG00000100802	350	ENSG00000100802	C14orf93	-9.63799e-17	0.289568	0.516511	-0.9224	-0.308775	-3.54139	0.999715391439971 .	5 x 1	14 q11	chromosome 14 open reading frame 93 [Source:HGNC Symbol;Acc:HGNC:20162]
ENSG00000115271	351	ENSG00000115271	GCA	2.92428e-16	0.311103	0.512503	-1.37437	0.429623	5.19002	4.3835831009531e-07 .	2 x 4	2 q24	grancalcin [Source:HGNC Symbol;Acc:HGNC:15990]
ENSG00000154640	352	ENSG00000154640	BTG3	-7.43589e-18	0.258766	0.504186	-1.10203	0.0504285	0.550811	0.291397851845887 .	7 x 1	21 q21	BTG anti-proliferation factor 3 [Source:HGNC Symbol;Acc:HGNC:1132]
ENSG00000172007	353	ENSG00000172007	RAB33B	-1.27309e-16	0.303822	0.500208	-1.03548	0.313235	3.59806	0.000234132672315424 .	1 x 1	4 q31	RAB33B, member RAS oncogene family [Source:HGNC Symbol;Acc:HGNC:16075]
ENSG00000164142	354	ENSG00000164142	FAM160A1	3.50385e-17	0.144285	0.500024	-0.400628	-0.237105	-2.66243	0.995584508930609 .	4 x 1	4 q31	family with sequence similarity 160 member A1 [Source:HGNC Symbol;Acc:HGNC:34237]
ENSG00000189409	355	ENSG00000189409	MMP23B	1.55408e-16	0.181309	0.499131	-0.363369	0.189558	2.10602	0.0186521827811235 .	2 x 1	1 p36	matrix metallopeptidase 23B [Source:HGNC Symbol;Acc:HGNC:7171]
ENSG00000116132	356	ENSG00000116132	PRRX1	-1.22855e-16	0.329809	0.49867	-1.28	-0.285114	-3.24491	0.999237180139893 .	6 x 1	1 q24	paired related homeobox 1 [Source:HGNC Symbol;Acc:HGNC:9142]
ENSG00000144476	357	ENSG00000144476	ACKR3	8.83705e-17	0.269098	0.497771	-1.16059	0.201759	2.24714	0.0132370357622208 .	6 x 1	2 q37	atypical chemokine receptor 3 [Source:HGNC Symbol;Acc:HGNC:23692]
ENSG00000110446	358	ENSG00000110446	SLC15A3	5.26247e-17	0.20932	0.494623	-0.606389	0.312901	3.59381	0.000237599018357182 .	7 x 1	11 q12	solute carrier family 15 member 3 [Source:HGNC Symbol;Acc:HGNC:18068]
ENSG00000158445	359	ENSG00000158445	KCNB1	-1.58352e-16	0.298894	0.49283	-1.10964	-0.602351	-8.23178	0.999999999999865 .	2 x 1	20 q13	potassium voltage-gated channel subfamily B member 1 [Source:HGNC Symbol;Acc:HGNC:6231]
ENSG00000161055	360	ENSG00000161055	SCGB3A1	4.24362e-17	0.15962	0.487199	-0.368664	0.0463351	0.505999	0.306896618101685 .	2 x 1	5 q35	secretoglobin family 3A member 1 [Source:HGNC Symbol;Acc:HGNC:18384]
ENSG00000124613	361	ENSG00000124613	ZNF391	-5.61993e-17	0.15947	0.481207	-0.356201	-0.303403	-3.47347	0.999641375563481 .	2 x 1	6 p22	zinc finger protein 391 [Source:HGNC Symbol;Acc:HGNC:18779]
ENSG00000100106	362	ENSG00000100106	TRIOBP	3.2955e-17	0.170254	0.480921	-0.568704	0.0892074	0.977034	0.165267277497819 .	2 x 1	22 q13	TRIO and F-actin binding protein [Source:HGNC Symbol;Acc:HGNC:17009]
ENSG00000130270	363	ENSG00000130270	ATP8B3	-1.61e-16	0.134245	0.47811	-0.262501	0.0791167	0.865776	0.194177675555405 .	6 x 2	19 p13	ATPase phospholipid transporting 8B3 [Source:HGNC Symbol;Acc:HGNC:13535]
ENSG00000151773	364	ENSG00000151773	CCDC122	6.68275e-17	0.173673	0.475976	-0.384228	0.128885	1.4178	0.0794316378592691 .	2 x 1	13 q14	coiled-coil domain containing 122 [Source:HGNC Symbol;Acc:HGNC:26478]
ENSG00000204217	365	ENSG00000204217	BMPR2	3.88965e-16	0.207313	0.475917	-0.78177	-0.314734	-3.61717	0.999780893067479 .	6 x 1	2 q33	bone morphogenetic protein receptor type 2 [Source:HGNC Symbol;Acc:HGNC:1078]
ENSG00000183336	366	ENSG00000183336	BOLA2	-2.41045e-16	0.205925	0.47522	-0.60071	-0.0658042	-0.719399	0.763347152217281 .	5 x 3	16 p11	bolA family member 2 [Source:HGNC Symbol;Acc:HGNC:29488]
ENSG00000261740	367	ENSG00000261740		1.81625e-16	0.205921	0.475154	-0.600715	-0.0658096	-0.719458	0.763365340614652 .	5 x 3	16 p11	BOLA2-SMG1P6 readthrough [Source:HGNC Symbol;Acc:HGNC:53563]
ENSG00000128973	368	ENSG00000128973	CLN6	2.19349e-17	0.194874	0.475138	-0.410787	0.205088	2.28584	0.012016656417186 .	2 x 1	15 q23	CLN6, transmembrane ER protein [Source:HGNC Symbol;Acc:HGNC:2077]
ENSG00000144668	369	ENSG00000144668	ITGA9	6.94224e-17	0.154682	0.472841	-0.405495	-0.225161	-2.52095	0.993486584855087 .	4 x 3	3 p22	integrin subunit alpha 9 [Source:HGNC Symbol;Acc:HGNC:6145]
ENSG00000169398	370	ENSG00000169398	PTK2	7.70351e-18	0.14751	0.462734	-0.40863	-0.351809	-4.09988	0.9999620507354 .	5 x 1	8 q24	protein tyrosine kinase 2 [Source:HGNC Symbol;Acc:HGNC:9611]
ENSG00000137642	371	ENSG00000137642	SORL1	2.24338e-16	0.265589	0.462606	-1.23851	0.19232	2.13787	0.0172862967913996 .	5 x 1	11 q24	sortilin related receptor 1 [Source:HGNC Symbol;Acc:HGNC:11185]
ENSG00000114316	372	ENSG00000114316	USP4	9.9209e-17	0.126373	0.459321	-0.22019	-0.0623234	-0.681193	0.751463482830819 .	4 x 1	3 p21	ubiquitin specific peptidase 4 [Source:HGNC Symbol;Acc:HGNC:12627]
ENSG00000165118	373	ENSG00000165118	C9orf64	-4.08726e-16	0.203419	0.458289	-0.508382	0.624295	8.71781	9.99200722162641e-15 .	1 x 1	9 q21	chromosome 9 open reading frame 64 [Source:HGNC Symbol;Acc:HGNC:28144]
ENSG00000047365	374	ENSG00000047365	ARAP2	-9.0932e-17	0.18061	0.455909	-0.667231	0.00497373	0.0542576	0.47841044669895 .	5 x 1	4 p14	ArfGAP with RhoGAP domain, ankyrin repeat and PH domain 2 [Source:HGNC Symbol;Acc:HGNC:16924]
ENSG00000175084	375	ENSG00000175084	DES	-9.36273e-17	0.161878	0.453431	-0.42614	-0.086933	-0.951931	0.828469206895527 .	6 x 1	2 q35	desmin [Source:HGNC Symbol;Acc:HGNC:2770]
ENSG00000125971	376	ENSG00000125971	DYNLRB1	3.7225e-16	0.14372	0.45026	-0.307797	-0.0803787	-0.879674	0.80959562109736 .	7 x 1	20 q11	dynein light chain roadblock-type 1 [Source:HGNC Symbol;Acc:HGNC:15468]
ENSG00000108518	377	ENSG00000108518	PFN1	4.50359e-17	0.160461	0.449628	-0.36302	0.198202	2.20589	0.014656207787582 .	6 x 3	17 p13	profilin 1 [Source:HGNC Symbol;Acc:HGNC:8881]
ENSG00000137267	378	ENSG00000137267	TUBB2A	-5.89137e-17	0.181581	0.448516	-0.376116	0.296945	3.39229	0.000470804890023491 .	3 x 3	6 p25	tubulin beta 2A class IIa [Source:HGNC Symbol;Acc:HGNC:12412]
ENSG00000140391	379	ENSG00000140391	TSPAN3	-1.71236e-16	0.172406	0.447428	-0.411989	-0.378238	-4.45722	0.999990547680417 .	2 x 1	15 q24	tetraspanin 3 [Source:HGNC Symbol;Acc:HGNC:17752]
ENSG00000104941	380	ENSG00000104941	RSPH6A	-2.34164e-17	0.151844	0.445787	-0.318583	-0.0627556	-0.685935	0.752955838465819 .	5 x 1	19 q13	radial spoke head 6 homolog A [Source:HGNC Symbol;Acc:HGNC:14241]
ENSG00000069011	381	ENSG00000069011	PITX1	6.38455e-18	0.120385	0.440645	-0.206326	0.33951	3.9375	6.95829264456549e-05 .	2 x 1	5 q31	paired like homeodomain 1 [Source:HGNC Symbol;Acc:HGNC:9004]
ENSG00000132361	382	ENSG00000132361	CLUH	-1.36178e-16	0.167748	0.439199	-0.527381	-0.102965	-1.12922	0.86946123496573 .	2 x 1	17 p13	clustered mitochondria homolog [Source:HGNC Symbol;Acc:HGNC:29094]
ENSG00000220008	383	ENSG00000220008	LINGO3	-1.88669e-17	0.171378	0.437428	-0.445451	-0.0950478	-1.04156	0.850137418710453 .	7 x 1	19 p13	leucine rich repeat and Ig domain containing 3 [Source:HGNC Symbol;Acc:HGNC:21206]
ENSG00000087495	384	ENSG00000087495	PHACTR3	-1.70433e-16	0.335508	0.437023	-2.65851	-0.407931	-4.87398	0.999998294189035 .	4 x 3	20 q13	phosphatase and actin regulator 3 [Source:HGNC Symbol;Acc:HGNC:15833]
ENSG00000010610	385	ENSG00000010610	CD4	1.33368e-16	0.168881	0.426854	-0.368035	-0.0109552	-0.119515	0.547465422161274 .	7 x 1	12 p13	CD4 molecule [Source:HGNC Symbol;Acc:HGNC:1678]
ENSG00000144401	386	ENSG00000144401	METTL21A	1.90581e-17	0.175109	0.423913	-0.586158	0.126719	1.39358	0.08302160168607 .	6 x 1	2 q33	methyltransferase like 21A [Source:HGNC Symbol;Acc:HGNC:30476]
ENSG00000118855	387	ENSG00000118855	MFSD1	2.18604e-16	0.14837	0.421328	-0.346645	0.266358	3.01452	0.00157317765147602 .	1 x 1	3 q25	major facilitator superfamily domain containing 1 [Source:HGNC Symbol;Acc:HGNC:25874]
ENSG00000163935	388	ENSG00000163935	SFMBT1	-8.03038e-17	0.174334	0.421017	-0.375305	0.0217632	0.237465	0.406352275100594 .	4 x 3	3 p21	Scm-like with four mbt domains 1 [Source:HGNC Symbol;Acc:HGNC:20255]
ENSG00000163633	389	ENSG00000163633	C4orf36	1.99183e-17	0.180377	0.414891	-0.765668	0.244493	2.75058	0.00343946383369542 .	3 x 1	4 q21	chromosome 4 open reading frame 36 [Source:HGNC Symbol;Acc:HGNC:28386]
ENSG00000166716	390	ENSG00000166716	ZNF592	2.43052e-16	0.19492	0.412452	-0.813453	-0.00794643	-0.0866881	0.534467426453114 .	6 x 2	15 q25	zinc finger protein 592 [Source:HGNC Symbol;Acc:HGNC:28986]
ENSG00000136874	391	ENSG00000136874	STX17	-4.21877e-16	0.153518	0.412044	-0.384832	-0.0101102	-0.110295	0.543819253494029 .	5 x 3	9 q31	syntaxin 17 [Source:HGNC Symbol;Acc:HGNC:11432]
ENSG00000198755	392	ENSG00000198755	RPL10A	-4.09156e-16	0.186665	0.410521	-0.444907	-0.195277	-2.17204	0.984081796801422 .	6 x 1	6 p21	ribosomal protein L10a [Source:HGNC Symbol;Acc:HGNC:10299]
ENSG00000133121	393	ENSG00000133121	STARD13	-5.70786e-17	0.195047	0.409995	-0.536517	0.251262	2.83179	0.00271849630851717 .	2 x 1	13 q13	StAR related lipid transfer domain containing 13 [Source:HGNC Symbol;Acc:HGNC:19164]
ENSG00000102786	394	ENSG00000102786	INTS6	8.7778e-17	0.153743	0.408786	-0.505085	-0.177086	-1.9628	0.973998764299667 .	6 x 2	13 q14	integrator complex subunit 6 [Source:HGNC Symbol;Acc:HGNC:14879]
ENSG00000163947	395	ENSG00000163947	ARHGEF3	3.70399e-16	0.187402	0.406508	-0.680237	0.344913	4.00854	5.34779012204556e-05 .	3 x 3	3 p14	Rho guanine nucleotide exchange factor 3 [Source:HGNC Symbol;Acc:HGNC:683]
ENSG00000136205	396	ENSG00000136205	TNS3	-2.84724e-16	0.255766	0.404461	-0.652335	-0.106023	-1.16313	0.876448561359534 .	6 x 1	7 p12	tensin 3 [Source:HGNC Symbol;Acc:HGNC:21616]
ENSG00000148516	397	ENSG00000148516	ZEB1	-2.74153e-16	0.224274	0.399956	-0.780631	-0.52509	-6.73061	0.999999999685615 .	4 x 1	10 p11	zinc finger E-box binding homeobox 1 [Source:HGNC Symbol;Acc:HGNC:11642]
ENSG00000205808	398	ENSG00000205808	PLPP6	6.59864e-17	0.303206	0.399949	-1.56471	-0.0615716	-0.672944	0.748856139782461 .	2 x 1	9 p24	phospholipid phosphatase 6 [Source:HGNC Symbol;Acc:HGNC:23682]
ENSG00000177030	399	ENSG00000177030	DEAF1	3.47748e-16	0.2085	0.394118	-0.714742	-0.274111	-3.10929	0.998826585138333 .	3 x 1	11 p15	DEAF1, transcription factor [Source:HGNC Symbol;Acc:HGNC:14677]
ENSG00000165671	400	ENSG00000165671	NSD1	5.15734e-17	0.129965	0.391577	-0.299865	0.122947	1.35144	0.0895582843748385 .	6 x 1	5 q35	nuclear receptor binding SET domain protein 1 [Source:HGNC Symbol;Acc:HGNC:14234]
ENSG00000164828	401	ENSG00000164828	SUN1	7.00389e-17	0.112311	0.390537	-0.307459	0.138175	1.52191	0.0653426401404172 .	5 x 1	7 p22	Sad1 and UNC84 domain containing 1 [Source:HGNC Symbol;Acc:HGNC:18587]
ENSG00000119915	402	ENSG00000119915	ELOVL3	-9.63417e-18	0.127145	0.383128	-0.282459	0.107312	1.17743	0.12068681837595 .	2 x 1	10 q24	ELOVL fatty acid elongase 3 [Source:HGNC Symbol;Acc:HGNC:18047]
ENSG00000184992	403	ENSG00000184992	BRI3BP	-4.24783e-16	0.192351	0.378455	-0.623402	0.0903642	0.989806	0.162138562607109 .	3 x 4	12 q24	BRI3 binding protein [Source:HGNC Symbol;Acc:HGNC:14251]
ENSG00000135390	404	ENSG00000135390	ATP5G2	-7.73983e-17	0.151394	0.378279	-0.377282	-0.42138	-5.06869	0.999999257130299 .	3 x 1	12 q13	ATP synthase, H+ transporting, mitochondrial Fo complex subunit C2 (subunit 9) [Source:HGNC Symbol;Acc:HGNC:842]
ENSG00000171791	405	ENSG00000171791	BCL2	-1.76168e-16	0.163142	0.373195	-0.496841	-0.0411374	-0.449137	0.672924974321913 .	7 x 1	18 q21	BCL2, apoptosis regulator [Source:HGNC Symbol;Acc:HGNC:990]
ENSG00000104231	406	ENSG00000104231	ZFAND1	1.89434e-16	0.199093	0.372105	-0.825881	-0.218171	-2.43872	0.991891790722031 .	7 x 1	8 q21	zinc finger AN1-type containing 1 [Source:HGNC Symbol;Acc:HGNC:25858]
ENSG00000158486	407	ENSG00000158486	DNAH3	-3.16934e-17	0.0949964	0.37164	-0.16622	-0.103405	-1.1341	0.87048353825206 .	7 x 1	16 p12	dynein axonemal heavy chain 3 [Source:HGNC Symbol;Acc:HGNC:2949]
ENSG00000180398	408	ENSG00000180398	MCFD2	3.66729e-17	0.132444	0.368767	-0.269105	0.137679	1.51635	0.0660420291057564 .	4 x 1	2 p21	multiple coagulation factor deficiency 2 [Source:HGNC Symbol;Acc:HGNC:18451]
ENSG00000140548	409	ENSG00000140548	ZNF710	-6.53365e-17	0.139839	0.366791	-0.524027	-0.173845	-1.92575	0.971739121449342 .	4 x 1	15 q26	zinc finger protein 710 [Source:HGNC Symbol;Acc:HGNC:25352]
ENSG00000250317	410	ENSG00000250317	SMIM20	-7.52e-17	0.188769	0.365728	-0.920323	0.158516	1.75135	0.0412313231531469 .	2 x 1	4 p15	small integral membrane protein 20 [Source:HGNC Symbol;Acc:HGNC:37260]
ENSG00000163697	411	ENSG00000163697	APBB2	-1.5623e-16	0.195029	0.364766	-0.580948	-0.520615	-6.65178	0.99999999953505 .	4 x 1	4 p13	amyloid beta precursor protein binding family B member 2 [Source:HGNC Symbol;Acc:HGNC:582]
ENSG00000165621	412	ENSG00000165621	OXGR1	-6.05576e-17	0.12695	0.357491	-0.282782	0.0332399	0.362805	0.358697191283116 .	4 x 4	13 q32	oxoglutarate receptor 1 [Source:HGNC Symbol;Acc:HGNC:4531]
ENSG00000147853	413	ENSG00000147853	AK3	6.05576e-17	0.135061	0.355576	-0.625176	-0.0158483	-0.172907	0.568490713612341 .	2 x 1	9 p24	adenylate kinase 3 [Source:HGNC Symbol;Acc:HGNC:17376]
ENSG00000196932	414	ENSG00000196932	TMEM26	2.30532e-17	0.129385	0.350129	-0.298391	-0.192168	-2.13612	0.982640957835486 .	4 x 1	10 q21	transmembrane protein 26 [Source:HGNC Symbol;Acc:HGNC:28550]
ENSG00000243646	415	ENSG00000243646	IL10RB	-4.09089e-16	0.169777	0.349671	-0.623648	0.113475	1.24592	0.107620951859847 .	6 x 1	21 q22	interleukin 10 receptor subunit beta [Source:HGNC Symbol;Acc:HGNC:5965]
ENSG00000166908	416	ENSG00000166908	PIP4K2C	6.78597e-17	0.279494	0.343624	-1.40316	0.30995	3.55629	0.000270419251449328 .	1 x 1	12 q13	phosphatidylinositol-5-phosphate 4-kinase type 2 gamma [Source:HGNC Symbol;Acc:HGNC:23786]
ENSG00000111981	417	ENSG00000111981	ULBP1	1.01981e-16	0.131979	0.340733	-0.358984	0.183467	2.03595	0.0219878730378338 .	5 x 4	6 q25	UL16 binding protein 1 [Source:HGNC Symbol;Acc:HGNC:14893]
ENSG00000006625	418	ENSG00000006625	GGCT	-1.05135e-18	0.15121	0.337687	-0.832674	0.408115	4.87661	1.68701476344069e-06 .	4 x 1	7 p14	gamma-glutamylcyclotransferase [Source:HGNC Symbol;Acc:HGNC:21705]
ENSG00000075711	419	ENSG00000075711	DLG1	-1.02124e-16	0.167562	0.326979	-0.76053	-0.0269141	-0.293704	0.615252215692446 .	5 x 1	3 q29	discs large MAGUK scaffold protein 1 [Source:HGNC Symbol;Acc:HGNC:2900]
ENSG00000132518	420	ENSG00000132518	GUCY2D	1.18516e-17	0.143853	0.317362	-0.441909	0.0510252	0.557345	0.289169329165454 .	5 x 1	17 p13	guanylate cyclase 2D, retinal [Source:HGNC Symbol;Acc:HGNC:4689]
ENSG00000089094	421	ENSG00000089094	KDM2B	6.85096e-17	0.13145	0.313229	-0.334693	-0.299071	-3.41896	0.99956924338546 .	4 x 1	12 q24	lysine demethylase 2B [Source:HGNC Symbol;Acc:HGNC:13610]
ENSG00000137266	422	ENSG00000137266	SLC22A23	-1.63437e-17	0.111802	0.312374	-0.272775	-0.178357	-1.97735	0.974842918848831 .	7 x 1	6 p25	solute carrier family 22 member 23 [Source:HGNC Symbol;Acc:HGNC:21106]
ENSG00000138785	423	ENSG00000138785	INTS12	2.22905e-16	0.156142	0.300675	-0.453121	-0.0307741	-0.335864	0.631217722426431 .	5 x 4	4 q24	integrator complex subunit 12 [Source:HGNC Symbol;Acc:HGNC:25067]
ENSG00000106686	424	ENSG00000106686	SPATA6L	-6.09686e-17	0.0911882	0.284866	-0.203575	0.230696	2.58636	0.00545216626062928 .	1 x 1	9 p24	spermatogenesis associated 6 like [Source:HGNC Symbol;Acc:HGNC:25472]
ENSG00000162775	425	ENSG00000162775	RBM15	2.14666e-16	0.138269	0.282633	-0.69741	-0.181502	-2.01339	0.976835260952978 .	3 x 1	1 p13	RNA binding motif protein 15 [Source:HGNC Symbol;Acc:HGNC:14959]
ENSG00000125868	426	ENSG00000125868	DSTN	-4.22451e-17	0.135146	0.261542	-0.483004	-0.182759	-2.02781	0.977593645357692 .	4 x 4	20 p12	destrin, actin depolymerizing factor [Source:HGNC Symbol;Acc:HGNC:15750]
ENSG00000188315	427	ENSG00000188315	C3orf62	1.85228e-17	0.111978	0.244804	-0.336241	0.0108416	0.118275	0.453024645970167 .	7 x 1	3 p21	chromosome 3 open reading frame 62 [Source:HGNC Symbol;Acc:HGNC:24771]
ENSG00000185787	428	ENSG00000185787	MORF4L1	-1.83259e-16	0.114186	0.223762	-0.322017	-0.0865203	-0.947378	0.827316894897818 .	5 x 4	15 q25	mortality factor 4 like 1 [Source:HGNC Symbol;Acc:HGNC:16989]
ENSG00000169564	429	ENSG00000169564	PCBP1	-1.91317e-16	0.113656	0.203112	-0.612091	0.00670661	0.0731621	0.470899982333384 .	7 x 1	2 p13	poly(rC) binding protein 1 [Source:HGNC Symbol;Acc:HGNC:8647]
ENSG00000259399	430	ENSG00000259399	TGIF2-C20orf24	2.94024e-16	0.0776225	0.171763	-0.248155	0.317289	3.6498	0.000195539542874767 .	6 x 3	20 q11	TGIF2-C20orf24 readthrough [Source:HGNC Symbol;Acc:HGNC:44664]
ENSG00000198242	431	ENSG00000198242	RPL23A	-4.01232e-16	0.116951	0.147653	-0.324536	-0.321843	-3.7082	0.999840769587728 .	4 x 1	17 q11	ribosomal protein L23a [Source:HGNC Symbol;Acc:HGNC:10317]

## Sheet: spotC
	Rank	ID	Symbol	mean expression	SD	max delta e	min delta e	correlation	->t.score	->p.value	Metagene	Chromosome	Description
ENSG00000101327	1	ENSG00000101327	PDYN	2.95046e-17	1.01953	3.04699	-1.28445	0.484148	6.03601	9.21222786942621e-09 .	1 x 9	20 p13	prodynorphin [Source:HGNC Symbol;Acc:HGNC:8820]
ENSG00000168081	2	ENSG00000168081	PNOC	1.02076e-16	0.839956	2.70546	-1.18897	0.638021	9.03873	1.77635683940025e-15 .	1 x 9	8 p21	prepronociceptin [Source:HGNC Symbol;Acc:HGNC:9163]
ENSG00000141485	3	ENSG00000141485	SLC13A5	-2.21643e-17	0.591599	2.42518	-0.769537	0.784303	13.7911	0 .	1 x 9	17 p13	solute carrier family 13 member 5 [Source:HGNC Symbol;Acc:HGNC:23089]
ENSG00000006128	4	ENSG00000006128	TAC1	-3.36622e-17	0.916665	2.36702	-1.63598	0.66538	9.72323	0 .	1 x 9	7 q21	tachykinin precursor 1 [Source:HGNC Symbol;Acc:HGNC:11517]
ENSG00000136535	5	ENSG00000136535	TBR1	-2.00592e-17	0.668828	2.18992	-0.842766	0.903445	22.9889	0 .	1 x 6	2 q24	T-box, brain 1 [Source:HGNC Symbol;Acc:HGNC:11590]
ENSG00000198838	6	ENSG00000198838	RYR3	2.52467e-16	0.967079	2.16019	-1.74874	0.32217	3.7124	0.000156884783026001 .	1 x 12	15 q13	ryanodine receptor 3 [Source:HGNC Symbol;Acc:HGNC:10485]
ENSG00000171243	7	ENSG00000171243	SOSTDC1	1.16604e-17	0.591532	2.08428	-0.725285	0.813261	15.246	0 .	1 x 9	7 p21	sclerostin domain containing 1 [Source:HGNC Symbol;Acc:HGNC:21748]
ENSG00000144407	8	ENSG00000144407	PTH2R	-3.95144e-16	0.554271	2.07904	-0.731439	0.701239	10.7299	0 .	1 x 9	2 q34	parathyroid hormone 2 receptor [Source:HGNC Symbol;Acc:HGNC:9609]
ENSG00000100362	9	ENSG00000100362	PVALB	-1.07926e-16	0.679319	2.01592	-0.950767	0.71639	11.2009	0 .	1 x 9	22 q12	parvalbumin [Source:HGNC Symbol;Acc:HGNC:9704]
ENSG00000050767	10	ENSG00000050767	COL23A1	4.52271e-17	0.493866	2.01054	-0.656192	0.286007	3.25598	0.000736046620044339 .	1 x 13	5 q35	collagen type XXIII alpha 1 chain [Source:HGNC Symbol;Acc:HGNC:22990]
ENSG00000205279	11	ENSG00000205279	CTXN3	-1.75604e-16	0.448064	2.00575	-0.468689	0.658544	9.54614	1.11022302462516e-16 .	3 x 8	5 q23	cortexin 3 [Source:HGNC Symbol;Acc:HGNC:31110]
ENSG00000175426	12	ENSG00000175426	PCSK1	-2.07995e-16	0.928434	1.99597	-1.73399	0.638713	9.05529	1.55431223447522e-15 .	1 x 9	5 q15	proprotein convertase subtilisin/kexin type 1 [Source:HGNC Symbol;Acc:HGNC:8743]
ENSG00000112619	13	ENSG00000112619	PRPH2	-1.19954e-16	0.443044	1.94785	-0.592216	0.813823	15.2771	0 .	1 x 10	6 p21	peripherin 2 [Source:HGNC Symbol;Acc:HGNC:9942]
ENSG00000170324	14	ENSG00000170324	FRMPD2	-2.29767e-17	0.734076	1.94211	-0.994323	0.869749	19.2258	0 .	1 x 9	10 q11	FERM and PDZ domain containing 2 [Source:HGNC Symbol;Acc:HGNC:28572]
ENSG00000145824	15	ENSG00000145824	CXCL14	-1.24097e-16	0.885205	1.90203	-2.09367	0.664595	9.70267	0 .	1 x 9	5 q31	C-X-C motif chemokine ligand 14 [Source:HGNC Symbol;Acc:HGNC:10640]
ENSG00000128965	16	ENSG00000128965	CHAC1	6.59864e-17	0.43849	1.89326	-0.555908	0.466104	5.74705	3.56555793779023e-08 .	1 x 12	15 q15	ChaC glutathione specific gamma-glutamylcyclotransferase 1 [Source:HGNC Symbol;Acc:HGNC:28680]
ENSG00000135426	17	ENSG00000135426	TESPA1	-1.01837e-16	0.726118	1.88749	-0.85229	0.861529	18.5109	0 .	1 x 8	12 q13	thymocyte expressed, positive selection associated 1 [Source:HGNC Symbol;Acc:HGNC:29109]
ENSG00000248710	18	ENSG00000248710		-9.94479e-17	0.79447	1.88116	-1.06626	0.391819	4.6457	4.40869293316659e-06 .	1 x 6	3 q25
ENSG00000197430	19	ENSG00000197430	OPALIN	5.44407e-17	1.02385	1.87774	-1.72488	0.738989	11.9656	0 .	1 x 9	10 q24	oligodendrocytic myelin paranodal and inner loop protein [Source:HGNC Symbol;Acc:HGNC:20707]
ENSG00000138378	20	ENSG00000138378	STAT4	8.05762e-17	0.580091	1.86169	-0.887929	0.796037	14.3474	0 .	1 x 9	2 q32	signal transducer and activator of transcription 4 [Source:HGNC Symbol;Acc:HGNC:11365]
ENSG00000135324	21	ENSG00000135324	MRAP2	-7.2218e-17	0.842415	1.85785	-1.32333	0.847794	17.439	0 .	1 x 8	6 q14	melanocortin 2 receptor accessory protein 2 [Source:HGNC Symbol;Acc:HGNC:21232]
ENSG00000185924	22	ENSG00000185924	RTN4RL1	1.69936e-17	0.598133	1.85251	-0.861069	0.865021	18.8072	0 .	1 x 9	17 p13	reticulon 4 receptor like 1 [Source:HGNC Symbol;Acc:HGNC:21329]
ENSG00000171189	23	ENSG00000171189	GRIK1	-1.65224e-16	0.53859	1.84715	-0.800808	0.522417	6.68343	3.97444521738066e-10 .	1 x 11	21 q21	glutamate ionotropic receptor kainate type subunit 1 [Source:HGNC Symbol;Acc:HGNC:4579]
ENSG00000189410	24	ENSG00000189410	SH2D5	2.36228e-16	0.689832	1.81337	-1.03331	0.909978	23.9395	0 .	1 x 9	1 p36	SH2 domain containing 5 [Source:HGNC Symbol;Acc:HGNC:28819]
ENSG00000073756	25	ENSG00000073756	PTGS2	1.31571e-16	0.62484	1.80824	-0.855508	0.324946	3.74814	0.000138182485780236 .	3 x 6	1 q31	prostaglandin-endoperoxide synthase 2 [Source:HGNC Symbol;Acc:HGNC:9605]
ENSG00000115290	26	ENSG00000115290	GRB14	-2.23961e-17	0.578637	1.80186	-0.83053	0.426003	5.13655	5.53566361194413e-07 .	1 x 12	2 q24	growth factor receptor bound protein 14 [Source:HGNC Symbol;Acc:HGNC:4565]
ENSG00000144355	27	ENSG00000144355	DLX1	1.02893e-16	0.524233	1.80164	-0.858593	0.66849	9.80523	0 .	1 x 9	2 q31	distal-less homeobox 1 [Source:HGNC Symbol;Acc:HGNC:2914]
ENSG00000145708	28	ENSG00000145708	CRHBP	1.66505e-16	0.536601	1.78814	-0.89991	0.728537	11.6019	0 .	1 x 10	5 q13	corticotropin releasing hormone binding protein [Source:HGNC Symbol;Acc:HGNC:2356]
ENSG00000132821	29	ENSG00000132821	VSTM2L	3.244e-16	0.639252	1.76916	-1.25581	0.776677	13.4507	0 .	1 x 9	20 q11	V-set and transmembrane domain containing 2 like [Source:HGNC Symbol;Acc:HGNC:16096]
ENSG00000154162	30	ENSG00000154162	CDH12	-3.29741e-17	0.779597	1.75891	-1.1983	0.881889	20.4054	0 .	1 x 9	5 p14	cadherin 12 [Source:HGNC Symbol;Acc:HGNC:1751]
ENSG00000172824	31	ENSG00000172824	CES4A	-2.14016e-16	0.600783	1.75421	-0.856541	0.772963	13.2903	0 .	1 x 9	16 q22	carboxylesterase 4A [Source:HGNC Symbol;Acc:HGNC:26741]
ENSG00000180044	32	ENSG00000180044	C3orf80	-1.46998e-17	0.749662	1.75345	-1.19979	0.853108	17.8372	0 .	1 x 8	3 q25	chromosome 3 open reading frame 80 [Source:HGNC Symbol;Acc:HGNC:40048]
ENSG00000179292	33	ENSG00000179292	TMEM151A	2.0443e-16	0.679308	1.74615	-1.23147	0.73318	11.7612	0 .	1 x 10	11 q13	transmembrane protein 151A [Source:HGNC Symbol;Acc:HGNC:28497]
ENSG00000053438	34	ENSG00000053438	NNAT	2.49705e-16	0.638261	1.74223	-1.36987	0.726193	11.5228	0 .	1 x 7	20 q11	neuronatin [Source:HGNC Symbol;Acc:HGNC:7860]
ENSG00000121742	35	ENSG00000121742	GJB6	1.52885e-16	0.890468	1.74178	-1.43639	0.728567	11.603	0 .	1 x 9	13 q12	gap junction protein beta 6 [Source:HGNC Symbol;Acc:HGNC:4288]
ENSG00000156076	36	ENSG00000156076	WIF1	-1.11213e-16	0.860638	1.73293	-1.39459	0.721886	11.3796	0 .	1 x 9	12 q14	WNT inhibitory factor 1 [Source:HGNC Symbol;Acc:HGNC:18081]
ENSG00000008118	37	ENSG00000008118	CAMK1G	-3.9502e-17	0.674027	1.73206	-0.868608	0.928382	27.2517	0 .	1 x 8	1 q32	calcium/calmodulin dependent protein kinase IG [Source:HGNC Symbol;Acc:HGNC:14585]
ENSG00000131771	38	ENSG00000131771	PPP1R1B	1.04217e-16	0.877103	1.71981	-2.22809	0.463725	5.70966	4.23764350276912e-08 .	1 x 10	17 q12	protein phosphatase 1 regulatory inhibitor subunit 1B [Source:HGNC Symbol;Acc:HGNC:9287]
ENSG00000185742	39	ENSG00000185742	C11orf87	-3.45415e-17	0.744917	1.70601	-1.03755	0.9232	26.2045	0 .	1 x 9	11 q22	chromosome 11 open reading frame 87 [Source:HGNC Symbol;Acc:HGNC:33788]
ENSG00000166448	40	ENSG00000166448	TMEM130	-1.12131e-16	0.96943	1.68727	-1.86591	0.898628	22.3447	0 .	1 x 8	7 q22	transmembrane protein 130 [Source:HGNC Symbol;Acc:HGNC:25429]
ENSG00000145247	41	ENSG00000145247	OCIAD2	-1.10372e-16	0.689139	1.6771	-1.12871	0.551723	7.21629	2.71094258152971e-11 .	1 x 6	4 p11	OCIA domain containing 2 [Source:HGNC Symbol;Acc:HGNC:28685]
ENSG00000157005	42	ENSG00000157005	SST	-1.0458e-16	0.902616	1.67331	-1.8488	0.83627	16.6375	0 .	1 x 8	3 q27	somatostatin [Source:HGNC Symbol;Acc:HGNC:11329]
ENSG00000184845	43	ENSG00000184845	DRD1	-7.06075e-17	0.569638	1.66275	-0.807087	0.843931	17.1613	0 .	1 x 9	5 q35	dopamine receptor D1 [Source:HGNC Symbol;Acc:HGNC:3020]
ENSG00000010379	44	ENSG00000010379	SLC6A13	1.98408e-16	0.363855	1.65977	-0.688374	0.405321	4.83664	1.99620304686121e-06 .	5 x 8	12 p13	solute carrier family 6 member 13 [Source:HGNC Symbol;Acc:HGNC:11046]
ENSG00000116014	45	ENSG00000116014	KISS1R	1.03214e-16	0.56773	1.6535	-0.749221	0.644735	9.2009	6.66133814775094e-16 .	1 x 10	19 p13	KISS1 receptor [Source:HGNC Symbol;Acc:HGNC:4510]
ENSG00000184307	46	ENSG00000184307	ZDHHC23	-6.14895e-17	0.663693	1.64879	-1.03463	0.60295	8.24465	1.25899290992493e-13 .	1 x 10	3 q13	zinc finger DHHC-type containing 23 [Source:HGNC Symbol;Acc:HGNC:28654]
ENSG00000198944	47	ENSG00000198944	SOWAHA	1.5364e-17	0.751609	1.64328	-1.72539	0.826069	15.9898	0 .	1 x 9	5 q31	sosondowah ankyrin repeat domain family member A [Source:HGNC Symbol;Acc:HGNC:27033]
ENSG00000170786	48	ENSG00000170786	SDR16C5	1.86944e-16	0.517806	1.63801	-0.772995	0.871784	19.4126	0 .	1 x 10	8 q12	short chain dehydrogenase/reductase family 16C member 5 [Source:HGNC Symbol;Acc:HGNC:30311]
ENSG00000105976	49	ENSG00000105976	MET	2.1177e-16	0.403169	1.63799	-0.609454	0.62698	8.77951	7.105427357601e-15 .	3 x 7	7 q31	MET proto-oncogene, receptor tyrosine kinase [Source:HGNC Symbol;Acc:HGNC:7029]
ENSG00000156564	50	ENSG00000156564	LRFN2	-7.44689e-17	0.440372	1.63663	-0.604151	0.816423	15.4231	0 .	1 x 11	6 p21	leucine rich repeat and fibronectin type III domain containing 2 [Source:HGNC Symbol;Acc:HGNC:21226]
ENSG00000121905	51	ENSG00000121905	HPCA	-4.88972e-17	0.685472	1.6349	-1.23329	0.882265	20.4446	0 .	1 x 8	1 p35	hippocalcin [Source:HGNC Symbol;Acc:HGNC:5144]
ENSG00000166394	52	ENSG00000166394	CYB5R2	-9.47073e-17	0.631833	1.62596	-1.0962	0.568864	7.54539	4.97613061867241e-12 .	1 x 7	11 p15	cytochrome b5 reductase 2 [Source:HGNC Symbol;Acc:HGNC:24376]
ENSG00000134873	53	ENSG00000134873	CLDN10	2.58383e-16	0.86016	1.62432	-1.79515	0.78248	13.7083	0 .	1 x 9	13 q32	claudin 10 [Source:HGNC Symbol;Acc:HGNC:2033]
ENSG00000118298	54	ENSG00000118298	CA14	-1.79102e-16	0.523544	1.62307	-1.29588	0.276462	3.13816	0.00107181644884036 .	5 x 12	1 q21	carbonic anhydrase 14 [Source:HGNC Symbol;Acc:HGNC:1372]
ENSG00000183773	55	ENSG00000183773	AIFM3	-8.06479e-17	0.785399	1.61813	-1.40947	0.779599	13.5793	0 .	1 x 9	22 q11	apoptosis inducing factor, mitochondria associated 3 [Source:HGNC Symbol;Acc:HGNC:26398]
ENSG00000128253	56	ENSG00000128253	RFPL2	7.40818e-17	0.392262	1.61029	-0.610087	0.773301	13.3047	0 .	1 x 11	22 q12	ret finger protein like 2 [Source:HGNC Symbol;Acc:HGNC:9979]
ENSG00000124134	57	ENSG00000124134	KCNS1	7.3537e-17	0.561986	1.60409	-0.687369	0.80492	14.7976	0 .	1 x 7	20 q13	potassium voltage-gated channel modifier subfamily S member 1 [Source:HGNC Symbol;Acc:HGNC:6300]
ENSG00000168135	58	ENSG00000168135	KCNJ4	2.57743e-16	0.613838	1.60333	-1.14261	0.852905	17.8217	0 .	1 x 9	22 q13	potassium voltage-gated channel subfamily J member 4 [Source:HGNC Symbol;Acc:HGNC:6265]
ENSG00000163630	59	ENSG00000163630	SYNPR	2.58909e-16	0.921399	1.60268	-2.38362	0.85274	17.809	0 .	1 x 9	3 p14	synaptoporin [Source:HGNC Symbol;Acc:HGNC:16507]
ENSG00000130037	60	ENSG00000130037	KCNA5	2.55382e-17	0.491445	1.6026	-0.956748	0.511454	6.49277	1.01785890826989e-09 .	3 x 7	12 p13	potassium voltage-gated channel subfamily A member 5 [Source:HGNC Symbol;Acc:HGNC:6224]
ENSG00000166863	61	ENSG00000166863	TAC3	7.45573e-17	0.556657	1.59134	-1.22836	0.87128	19.3659	0 .	1 x 10	12 q13	tachykinin 3 [Source:HGNC Symbol;Acc:HGNC:11521]
ENSG00000104722	62	ENSG00000104722	NEFM	3.62619e-17	1.077	1.59015	-2.20531	0.89224	21.5545	0 .	1 x 8	8 p21	neurofilament medium [Source:HGNC Symbol;Acc:HGNC:7734]
ENSG00000132321	63	ENSG00000132321	IQCA1	5.13058e-17	0.528887	1.58311	-0.927557	0.58446	7.85745	9.75441949435663e-13 .	1 x 11	2 q37	IQ motif containing with AAA domain 1 [Source:HGNC Symbol;Acc:HGNC:26195]
ENSG00000022355	64	ENSG00000022355	GABRA1	-1.81252e-16	1.00595	1.5826	-2.0211	0.87453	19.6713	0 .	1 x 8	5 q34	gamma-aminobutyric acid type A receptor alpha1 subunit [Source:HGNC Symbol;Acc:HGNC:4075]
ENSG00000113100	65	ENSG00000113100	CDH9	1.97023e-16	0.61274	1.57511	-1.00934	0.777116	13.4698	0 .	1 x 8	5 p14	cadherin 9 [Source:HGNC Symbol;Acc:HGNC:1768]
ENSG00000163827	66	ENSG00000163827	LRRC2	8.81698e-17	0.670921	1.5747	-0.999084	0.650097	9.33305	3.33066907387547e-16 .	1 x 9	3 p21	leucine rich repeat containing 2 [Source:HGNC Symbol;Acc:HGNC:14676]
ENSG00000116983	67	ENSG00000116983	HPCAL4	9.90608e-17	0.693376	1.57281	-1.72498	0.846063	17.3134	0 .	1 x 9	1 p34	hippocalcin like 4 [Source:HGNC Symbol;Acc:HGNC:18212]
ENSG00000178965	68	ENSG00000178965	ERICH3	-1.65539e-16	0.612577	1.57203	-1.01705	0.857647	18.1936	0 .	1 x 9	1 p31	glutamate rich 3 [Source:HGNC Symbol;Acc:HGNC:25346]
ENSG00000175874	69	ENSG00000175874	CREG2	-1.52378e-16	0.940574	1.56931	-1.70117	0.883188	20.5417	0 .	1 x 9	2 q11	cellular repressor of E1A stimulated genes 2 [Source:HGNC Symbol;Acc:HGNC:14272]
ENSG00000267909	70	ENSG00000267909	CCDC177	1.39084e-16	0.578616	1.56788	-0.972242	0.698559	10.6497	0 .	1 x 10	14 q24	coiled-coil domain containing 177 [Source:HGNC Symbol;Acc:HGNC:23243]
ENSG00000113209	71	ENSG00000113209	PCDHB5	5.05985e-17	0.971995	1.56403	-1.61395	0.265512	3.00422	0.00162348079470576 .	1 x 12	5 q31	protocadherin beta 5 [Source:HGNC Symbol;Acc:HGNC:8690]
ENSG00000168481	72	ENSG00000168481	LGI3	1.81119e-17	0.778054	1.55985	-1.85384	0.745647	12.207	0 .	1 x 9	8 p21	leucine rich repeat LGI family member 3 [Source:HGNC Symbol;Acc:HGNC:18711]
ENSG00000156140	73	ENSG00000156140	ADAMTS3	1.87331e-18	0.573561	1.55755	-0.892023	0.559081	7.35588	1.32496236204815e-11 .	1 x 7	4 q13	ADAM metallopeptidase with thrombospondin type 1 motif 3 [Source:HGNC Symbol;Acc:HGNC:219]
ENSG00000138207	74	ENSG00000138207	RBP4	-5.53391e-17	0.702216	1.55705	-1.29848	0.907179	23.5205	0 .	1 x 8	10 q23	retinol binding protein 4 [Source:HGNC Symbol;Acc:HGNC:9922]
ENSG00000204278	75	ENSG00000204278	TMEM235	-1.48546e-16	0.856068	1.55192	-1.73104	0.591184	7.99598	4.70290473231216e-13 .	1 x 9	17 q25	transmembrane protein 235 [Source:HGNC Symbol;Acc:HGNC:27563]
ENSG00000068078	76	ENSG00000068078	FGFR3	4.59296e-17	0.468807	1.54853	-1.31866	0.525251	6.73345	3.09962722155888e-10 .	1 x 12	4 p16	fibroblast growth factor receptor 3 [Source:HGNC Symbol;Acc:HGNC:3690]
ENSG00000128422	77	ENSG00000128422	KRT17	-5.86461e-17	0.382815	1.54692	-0.524465	0.721235	11.3583	0 .	2 x 11	17 q21	keratin 17 [Source:HGNC Symbol;Acc:HGNC:6427]
ENSG00000170425	78	ENSG00000170425	ADORA2B	-1.36761e-16	0.49964	1.54669	-1.0504	0.384722	4.54677	6.59537000236021e-06 .	1 x 13	17 p12	adenosine A2b receptor [Source:HGNC Symbol;Acc:HGNC:264]
ENSG00000166250	79	ENSG00000166250	CLMP	4.95089e-18	0.276083	1.54056	-0.393276	0.516309	6.57666	6.73894828828736e-10 .	5 x 8	11 q24	CXADR like membrane protein [Source:HGNC Symbol;Acc:HGNC:24039]
ENSG00000150394	80	ENSG00000150394	CDH8	1.44111e-16	0.513144	1.53745	-0.78925	0.890339	21.332	0 .	1 x 8	16 q21	cadherin 8 [Source:HGNC Symbol;Acc:HGNC:1767]
ENSG00000157542	81	ENSG00000157542	KCNJ6	4.03717e-17	0.780602	1.53126	-1.32573	0.835866	16.6108	0 .	1 x 9	21 q22	potassium voltage-gated channel subfamily J member 6 [Source:HGNC Symbol;Acc:HGNC:6267]
ENSG00000166546	82	ENSG00000166546	BEAN1	-9.52999e-17	0.588447	1.52701	-0.921553	0.403725	4.81387	2.19621847219464e-06 .	1 x 12	16 q21	brain expressed associated with NEDD4 1 [Source:HGNC Symbol;Acc:HGNC:24160]
ENSG00000164076	83	ENSG00000164076	CAMKV	8.99476e-17	0.627712	1.52237	-1.4595	0.841497	16.9911	0 .	1 x 9	3 p21	CaM kinase like vesicle associated [Source:HGNC Symbol;Acc:HGNC:28788]
ENSG00000135638	84	ENSG00000135638	EMX1	-1.51686e-16	0.402394	1.5214	-0.646326	0.753451	12.5006	0 .	1 x 11	2 p13	empty spiracles homeobox 1 [Source:HGNC Symbol;Acc:HGNC:3340]
ENSG00000162989	85	ENSG00000162989	KCNJ3	2.00043e-17	0.651513	1.51712	-1.25591	0.802995	14.6977	0 .	1 x 8	2 q24	potassium voltage-gated channel subfamily J member 3 [Source:HGNC Symbol;Acc:HGNC:6264]
ENSG00000236279	86	ENSG00000236279	CLEC2L	9.7976e-17	0.437761	1.51345	-0.564768	0.786093	13.8734	0 .	1 x 8	7 q34	C-type lectin domain family 2 member L [Source:HGNC Symbol;Acc:HGNC:21969]
ENSG00000119147	87	ENSG00000119147	C2orf40	-1.01742e-16	0.653495	1.51229	-1.55497	0.49216	6.16749	4.92373120053458e-09 .	1 x 11	2 q12	chromosome 2 open reading frame 40 [Source:HGNC Symbol;Acc:HGNC:24642]
ENSG00000181350	88	ENSG00000181350	LRRC75A	1.29086e-16	0.509891	1.511	-0.924051	0.404049	4.8185	2.15407641701582e-06 .	1 x 13	17 p11	leucine rich repeat containing 75A [Source:HGNC Symbol;Acc:HGNC:32403]
ENSG00000124749	89	ENSG00000124749	COL21A1	-1.44818e-16	0.600651	1.51065	-1.38986	0.377287	4.44416	9.9579459704735e-06 .	1 x 12	6 p12	collagen type XXI alpha 1 chain [Source:HGNC Symbol;Acc:HGNC:17025]
ENSG00000117245	90	ENSG00000117245	KIF17	1.31982e-16	0.448904	1.51016	-0.860909	0.812875	15.2247	0 .	1 x 7	1 p36	kinesin family member 17 [Source:HGNC Symbol;Acc:HGNC:19167]
ENSG00000249853	91	ENSG00000249853	HS3ST5	6.08061e-17	0.475598	1.50895	-0.94427	0.698101	10.636	0 .	1 x 11	6 q22	heparan sulfate-glucosamine 3-sulfotransferase 5 [Source:HGNC Symbol;Acc:HGNC:19419]
ENSG00000110786	92	ENSG00000110786	PTPN5	1.74141e-17	0.757182	1.50709	-1.37155	0.892558	21.5923	0 .	1 x 9	11 p15	protein tyrosine phosphatase, non-receptor type 5 [Source:HGNC Symbol;Acc:HGNC:9657]
ENSG00000180875	93	ENSG00000180875	GREM2	6.50402e-17	0.384477	1.50505	-0.522481	0.776194	13.4296	0 .	1 x 11	1 q43	gremlin 2, DAN family BMP antagonist [Source:HGNC Symbol;Acc:HGNC:17655]
ENSG00000143416	94	ENSG00000143416	SELENBP1	-2.35445e-16	0.546677	1.50263	-1.31057	0.650162	9.33465	3.33066907387547e-16 .	1 x 10	1 q21	selenium binding protein 1 [Source:HGNC Symbol;Acc:HGNC:10719]
ENSG00000103569	95	ENSG00000103569	AQP9	7.53195e-17	0.412824	1.49651	-0.659075	0.547998	7.14656	3.86937148988409e-11 .	1 x 12	15 q21	aquaporin 9 [Source:HGNC Symbol;Acc:HGNC:643]
ENSG00000067715	96	ENSG00000067715	SYT1	4.82091e-17	0.801417	1.49346	-2.15516	0.885608	20.8013	0 .	1 x 8	12 q21	synaptotagmin 1 [Source:HGNC Symbol;Acc:HGNC:11509]
ENSG00000137261	97	ENSG00000137261	KIAA0319	1.17617e-16	0.685058	1.49336	-1.16868	0.85689	18.133	0 .	1 x 9	6 p22	KIAA0319 [Source:HGNC Symbol;Acc:HGNC:21580]
ENSG00000104888	98	ENSG00000104888	SLC17A7	4.34512e-16	0.868711	1.49085	-1.7111	0.907586	23.5803	0 .	1 x 9	19 q13	solute carrier family 17 member 7 [Source:HGNC Symbol;Acc:HGNC:16704]
ENSG00000144331	99	ENSG00000144331	ZNF385B	9.31207e-17	0.666038	1.48979	-1.07299	0.886234	20.8698	0 .	1 x 9	2 q31	zinc finger protein 385B [Source:HGNC Symbol;Acc:HGNC:26332]
ENSG00000019505	100	ENSG00000019505	SYT13	7.75417e-17	0.681082	1.48158	-1.51136	0.881192	20.3332	0 .	1 x 9	11 p11	synaptotagmin 13 [Source:HGNC Symbol;Acc:HGNC:14962]
ENSG00000187094	101	ENSG00000187094	CCK	9.12187e-17	0.839318	1.48113	-1.58703	0.894617	21.8406	0 .	1 x 8	3 p22	cholecystokinin [Source:HGNC Symbol;Acc:HGNC:1569]
ENSG00000169758	102	ENSG00000169758	TMEM266	-1.87694e-16	0.394695	1.47995	-0.662685	0.725268	11.4918	0 .	1 x 11	15 q24	transmembrane protein 266 [Source:HGNC Symbol;Acc:HGNC:26763]
ENSG00000120899	103	ENSG00000120899	PTK2B	-3.57915e-16	0.374636	1.47667	-0.694448	0.719307	11.2952	0 .	1 x 12	8 p21	protein tyrosine kinase 2 beta [Source:HGNC Symbol;Acc:HGNC:9612]
ENSG00000072954	104	ENSG00000072954	TMEM38A	6.43281e-17	0.442282	1.46554	-0.942116	0.668089	9.79461	0 .	1 x 11	19 p13	transmembrane protein 38A [Source:HGNC Symbol;Acc:HGNC:28462]
ENSG00000112183	105	ENSG00000112183	RBM24	-4.55903e-17	0.598499	1.45423	-0.859137	0.799856	14.5377	0 .	1 x 8	6 p22	RNA binding motif protein 24 [Source:HGNC Symbol;Acc:HGNC:21539]
ENSG00000150656	106	ENSG00000150656	CNDP1	2.08243e-16	1.07126	1.45392	-2.53055	0.611394	8.42827	4.72955008490317e-14 .	1 x 9	18 q22	carnosine dipeptidase 1 [Source:HGNC Symbol;Acc:HGNC:20675]
ENSG00000068976	107	ENSG00000068976	PYGM	-7.91569e-17	0.445164	1.45357	-0.854797	0.609029	8.37641	6.23945339839338e-14 .	1 x 12	11 q13	glycogen phosphorylase, muscle associated [Source:HGNC Symbol;Acc:HGNC:9726]
ENSG00000204052	108	ENSG00000204052	LRRC73	-8.23396e-17	0.452169	1.453	-0.865261	0.733727	11.7802	0 .	1 x 11	6 p21	leucine rich repeat containing 73 [Source:HGNC Symbol;Acc:HGNC:21375]
ENSG00000145242	109	ENSG00000145242	EPHA5	-3.45989e-17	0.59563	1.44949	-0.969048	0.623272	8.69443	1.13242748511766e-14 .	1 x 9	4 q13	EPH receptor A5 [Source:HGNC Symbol;Acc:HGNC:3389]
ENSG00000153234	110	ENSG00000153234	NR4A2	6.9064e-17	0.455158	1.44757	-0.931979	0.364877	4.27508	1.93776460177819e-05 .	5 x 11	2 q24	nuclear receptor subfamily 4 group A member 2 [Source:HGNC Symbol;Acc:HGNC:7981]
ENSG00000111218	111	ENSG00000111218	PRMT8	6.00152e-17	0.621205	1.44674	-0.958389	0.855216	18.0008	0 .	1 x 9	12 p13	protein arginine methyltransferase 8 [Source:HGNC Symbol;Acc:HGNC:5188]
ENSG00000025423	112	ENSG00000025423	HSD17B6	-1.98659e-16	0.580416	1.4435	-1.77856	0.463521	5.70646	4.30049293953516e-08 .	1 x 12	12 q13	hydroxysteroid 17-beta dehydrogenase 6 [Source:HGNC Symbol;Acc:HGNC:23316]
ENSG00000188004	113	ENSG00000188004		4.62306e-17	0.56406	1.44037	-0.953498	0.610437	8.40725	5.28466159721575e-14 .	1 x 10	1 q23	small nucleolar RNA host gene 28 [Source:HGNC Symbol;Acc:HGNC:27647]
ENSG00000106123	114	ENSG00000106123	EPHB6	-1.00848e-16	0.734599	1.4382	-1.29874	0.916382	24.9724	0 .	1 x 9	7 q34	EPH receptor B6 [Source:HGNC Symbol;Acc:HGNC:3396]
ENSG00000169006	115	ENSG00000169006	NTSR2	-3.61492e-16	0.873674	1.43184	-2.58753	0.454585	5.56743	8.12867397836925e-08 .	1 x 6	2 p25	neurotensin receptor 2 [Source:HGNC Symbol;Acc:HGNC:8040]
ENSG00000109255	116	ENSG00000109255	NMU	9.33979e-17	0.50199	1.42661	-0.870209	0.339329	3.93512	7.01957690432131e-05 .	5 x 8	4 q12	neuromedin U [Source:HGNC Symbol;Acc:HGNC:7859]
ENSG00000100285	117	ENSG00000100285	NEFH	-8.02847e-17	0.728157	1.42639	-1.54596	0.818351	15.5331	0 .	1 x 8	22 q12	neurofilament heavy [Source:HGNC Symbol;Acc:HGNC:7737]
ENSG00000171532	118	ENSG00000171532	NEUROD2	1.31538e-16	0.51648	1.4251	-0.948965	0.903991	23.0648	0 .	1 x 9	17 q12	neuronal differentiation 2 [Source:HGNC Symbol;Acc:HGNC:7763]
ENSG00000164129	119	ENSG00000164129	NPY5R	-7.22754e-17	0.372005	1.42381	-0.551094	0.676142	10.011	0 .	3 x 7	4 q32	neuropeptide Y receptor Y5 [Source:HGNC Symbol;Acc:HGNC:7958]
ENSG00000100033	120	ENSG00000100033	PRODH	-1.47265e-16	0.810239	1.42261	-1.84566	0.653679	9.42265	2.22044604925031e-16 .	1 x 7	22 q11	proline dehydrogenase 1 [Source:HGNC Symbol;Acc:HGNC:9453]
ENSG00000181418	121	ENSG00000181418	DDN	7.65763e-17	0.655599	1.42008	-1.15159	0.892585	21.5955	0 .	1 x 9	12 q13	dendrin [Source:HGNC Symbol;Acc:HGNC:24458]
ENSG00000137825	122	ENSG00000137825	ITPKA	-2.44668e-16	0.503722	1.41747	-0.971039	0.850456	17.636	0 .	1 x 10	15 q15	inositol-trisphosphate 3-kinase A [Source:HGNC Symbol;Acc:HGNC:6178]
ENSG00000153266	123	ENSG00000153266	FEZF2	-6.33676e-18	0.663503	1.41546	-1.24896	0.777247	13.4756	0 .	1 x 9	3 p14	FEZ family zinc finger 2 [Source:HGNC Symbol;Acc:HGNC:13506]
ENSG00000183775	124	ENSG00000183775	KCTD16	3.57898e-16	0.563036	1.4124	-1.10091	0.824789	15.9122	0 .	1 x 9	5 q31	potassium channel tetramerization domain containing 16 [Source:HGNC Symbol;Acc:HGNC:29244]
ENSG00000103175	125	ENSG00000103175	WFDC1	8.36682e-17	0.578039	1.41038	-1.25694	0.615079	8.50984	3.05311331771918e-14 .	2 x 9	16 q24	WAP four-disulfide core domain 1 [Source:HGNC Symbol;Acc:HGNC:15466]
ENSG00000186732	126	ENSG00000186732	MPPED1	1.70318e-16	0.484639	1.40911	-0.571867	0.872051	19.4374	0 .	1 x 8	22 q13	metallophosphoesterase domain containing 1 [Source:HGNC Symbol;Acc:HGNC:1306]
ENSG00000143194	127	ENSG00000143194	MAEL	-1.61716e-17	0.505181	1.40882	-0.906999	0.402396	4.79496	2.37705575534264e-06 .	1 x 13	1 q24	maelstrom spermatogenic transposon silencer [Source:HGNC Symbol;Acc:HGNC:25929]
ENSG00000101489	128	ENSG00000101489	CELF4	-2.46111e-16	0.713255	1.40783	-1.66391	0.848186	17.4677	0 .	1 x 8	18 q12	CUGBP Elav-like family member 4 [Source:HGNC Symbol;Acc:HGNC:14015]
ENSG00000162188	129	ENSG00000162188	GNG3	7.36421e-17	0.799241	1.40723	-1.3953	0.865824	18.8769	0 .	1 x 9	11 q12	G protein subunit gamma 3 [Source:HGNC Symbol;Acc:HGNC:4405]
ENSG00000173898	130	ENSG00000173898	SPTBN2	8.15272e-17	0.588946	1.40406	-1.1187	0.440974	5.35972	2.07147625719273e-07 .	3 x 10	11 q13	spectrin beta, non-erythrocytic 2 [Source:HGNC Symbol;Acc:HGNC:11276]
ENSG00000148482	131	ENSG00000148482	SLC39A12	2.01381e-17	0.821781	1.40081	-1.87257	0.750787	12.399	0 .	1 x 9	10 p12	solute carrier family 39 member 12 [Source:HGNC Symbol;Acc:HGNC:20860]
ENSG00000237515	132	ENSG00000237515	SHISA9	-1.89606e-16	0.64325	1.40079	-1.16237	0.532443	6.86178	1.63245195139439e-10 .	2 x 9	16 p13	shisa family member 9 [Source:HGNC Symbol;Acc:HGNC:37231]
ENSG00000100302	133	ENSG00000100302	RASD2	1.3894e-16	0.58458	1.39908	-1.11338	0.799024	14.4958	0 .	1 x 8	22 q12	RASD family member 2 [Source:HGNC Symbol;Acc:HGNC:18229]
ENSG00000103316	134	ENSG00000103316	CRYM	-2.24912e-16	0.844284	1.39726	-1.8069	0.854317	17.9307	0 .	1 x 9	16 p12	crystallin mu [Source:HGNC Symbol;Acc:HGNC:2418]
ENSG00000115844	135	ENSG00000115844	DLX2	-5.90379e-17	0.308983	1.3951	-0.505014	0.497297	6.25287	3.26706151021483e-09 .	5 x 9	2 q31	distal-less homeobox 2 [Source:HGNC Symbol;Acc:HGNC:2915]
ENSG00000179399	136	ENSG00000179399	GPC5	-1.87102e-16	0.79072	1.3924	-1.81016	0.808124	14.9667	0 .	1 x 7	13 q31	glypican 5 [Source:HGNC Symbol;Acc:HGNC:4453]
ENSG00000083454	137	ENSG00000083454	P2RX5	-1.04076e-16	0.532685	1.39195	-1.14044	0.552468	7.23031	2.52340370821003e-11 .	1 x 11	17 p13	purinergic receptor P2X 5 [Source:HGNC Symbol;Acc:HGNC:8536]
ENSG00000168314	138	ENSG00000168314	MOBP	-2.53375e-16	0.986129	1.38974	-2.39779	0.540703	7.01174	7.67028662806979e-11 .	1 x 10	3 p22	myelin-associated oligodendrocyte basic protein [Source:HGNC Symbol;Acc:HGNC:7189]
ENSG00000135519	139	ENSG00000135519	KCNH3	2.23851e-16	0.501285	1.38058	-0.847166	0.832195	16.3723	0 .	1 x 9	12 q13	potassium voltage-gated channel subfamily H member 3 [Source:HGNC Symbol;Acc:HGNC:6252]
ENSG00000162817	140	ENSG00000162817	C1orf115	1.63542e-16	0.633072	1.37997	-1.26296	0.915785	24.8714	0 .	1 x 8	1 q41	chromosome 1 open reading frame 115 [Source:HGNC Symbol;Acc:HGNC:25873]
ENSG00000140284	141	ENSG00000140284	SLC27A2	3.25918e-18	0.316034	1.37853	-0.359434	0.78674	13.9033	0 .	1 x 12	15 q21	solute carrier family 27 member 2 [Source:HGNC Symbol;Acc:HGNC:10996]
ENSG00000116254	142	ENSG00000116254	CHD5	1.48125e-16	0.729292	1.36931	-1.54497	0.834972	16.552	0 .	1 x 8	1 p36	chromodomain helicase DNA binding protein 5 [Source:HGNC Symbol;Acc:HGNC:16816]
ENSG00000174514	143	ENSG00000174514	MFSD4A	1.70098e-16	0.502512	1.36483	-0.865857	0.911161	24.1222	0 .	1 x 9	1 q32	major facilitator superfamily domain containing 4A [Source:HGNC Symbol;Acc:HGNC:25433]
ENSG00000184185	144	ENSG00000184185	KCNJ12	4.29858e-17	0.364	1.35994	-0.576805	0.806086	14.8587	0 .	1 x 11	17 p11	potassium voltage-gated channel subfamily J member 12 [Source:HGNC Symbol;Acc:HGNC:6258]
ENSG00000172673	145	ENSG00000172673	THEMIS	-3.01316e-16	0.378176	1.35252	-0.420093	0.683157	10.2049	0 .	1 x 12	6 q22	thymocyte selection associated [Source:HGNC Symbol;Acc:HGNC:21569]
ENSG00000103269	146	ENSG00000103269	RHBDL1	1.06511e-16	0.444307	1.3414	-0.898261	0.502409	6.3387	2.15740425524302e-09 .	5 x 11	16 p13	rhomboid like 1 [Source:HGNC Symbol;Acc:HGNC:10007]
ENSG00000127561	147	ENSG00000127561	SYNGR3	-2.55487e-16	0.750784	1.3381	-2.48259	0.770162	13.1716	0 .	1 x 9	16 p13	synaptogyrin 3 [Source:HGNC Symbol;Acc:HGNC:11501]
ENSG00000234965	148	ENSG00000234965	SHISA8	-6.76494e-17	0.435658	1.33434	-0.710699	0.577373	7.71408	2.0673462941545e-12 .	2 x 6	22 q13	shisa family member 8 [Source:HGNC Symbol;Acc:HGNC:18351]
ENSG00000172005	149	ENSG00000172005	MAL	3.18396e-16	0.891831	1.33075	-2.5569	0.644995	9.20727	6.66133814775094e-16 .	1 x 6	2 q11	mal, T-cell differentiation protein [Source:HGNC Symbol;Acc:HGNC:6817]
ENSG00000146469	150	ENSG00000146469	VIP	-1.12016e-17	0.486173	1.32991	-0.821554	0.785127	13.8289	0 .	1 x 6	6 q25	vasoactive intestinal peptide [Source:HGNC Symbol;Acc:HGNC:12693]
ENSG00000164236	151	ENSG00000164236	ANKRD33B	-4.0539e-17	0.543272	1.32857	-1.0025	0.68406	10.2303	0 .	1 x 9	5 p15	ankyrin repeat domain 33B [Source:HGNC Symbol;Acc:HGNC:35240]
ENSG00000114923	152	ENSG00000114923	SLC4A3	3.7275e-19	0.57288	1.32562	-1.5029	0.626447	8.76722	7.66053886991358e-15 .	1 x 11	2 q35	solute carrier family 4 member 3 [Source:HGNC Symbol;Acc:HGNC:11029]
ENSG00000132429	153	ENSG00000132429	POPDC3	1.05899e-17	0.648192	1.32561	-1.29495	0.850981	17.6755	0 .	1 x 8	6 q21	popeye domain containing 3 [Source:HGNC Symbol;Acc:HGNC:17649]
ENSG00000166582	154	ENSG00000166582	CENPV	1.4738e-17	0.741377	1.32559	-1.53887	0.467183	5.76407	3.2955126072487e-08 .	1 x 6	17 p11	centromere protein V [Source:HGNC Symbol;Acc:HGNC:29920]
ENSG00000185352	155	ENSG00000185352	HS6ST3	2.37863e-16	0.509641	1.32423	-0.706154	0.914151	24.6	0 .	1 x 9	13 q32	heparan sulfate 6-O-sulfotransferase 3 [Source:HGNC Symbol;Acc:HGNC:19134]
ENSG00000134533	156	ENSG00000134533	RERG	3.3569e-17	0.445638	1.32374	-0.855733	0.685275	10.2645	0 .	1 x 11	12 p12	RAS like estrogen regulated growth inhibitor [Source:HGNC Symbol;Acc:HGNC:15980]
ENSG00000125869	157	ENSG00000125869	LAMP5	1.84273e-16	0.629597	1.32293	-1.53247	0.639226	9.06756	1.55431223447522e-15 .	1 x 10	20 p12	lysosomal associated membrane protein family member 5 [Source:HGNC Symbol;Acc:HGNC:16097]
ENSG00000066248	158	ENSG00000066248	NGEF	-2.0377e-17	0.583432	1.32224	-1.15565	0.831699	16.3407	0 .	1 x 9	2 q37	neuronal guanine nucleotide exchange factor [Source:HGNC Symbol;Acc:HGNC:7807]
ENSG00000112053	159	ENSG00000112053	SLC26A8	2.22599e-17	0.297794	1.32127	-0.528539	0.765153	12.964	0 .	1 x 12	6 p21	solute carrier family 26 member 8 [Source:HGNC Symbol;Acc:HGNC:14468]
ENSG00000163833	160	ENSG00000163833	FBXO40	-1.04738e-16	0.252566	1.31969	-0.408808	0.659711	9.57606	1.11022302462516e-16 .	2 x 13	3 q13	F-box protein 40 [Source:HGNC Symbol;Acc:HGNC:29816]
ENSG00000175352	161	ENSG00000175352	NRIP3	1.01426e-16	0.670878	1.31218	-1.42693	0.877993	20.009	0 .	1 x 9	11 p15	nuclear receptor interacting protein 3 [Source:HGNC Symbol;Acc:HGNC:1167]
ENSG00000213578	162	ENSG00000213578	CPLX3	-2.98105e-17	0.445996	1.30298	-0.883219	0.796061	14.3486	0 .	1 x 11	15 q24	complexin 3 [Source:HGNC Symbol;Acc:HGNC:27652]
ENSG00000067191	163	ENSG00000067191	CACNB1	-2.44486e-17	0.354531	1.3004	-0.548515	0.773437	13.3105	0 .	1 x 12	17 q12	calcium voltage-gated channel auxiliary subunit beta 1 [Source:HGNC Symbol;Acc:HGNC:1401]
ENSG00000180287	164	ENSG00000180287	PLD5	8.09824e-17	0.417343	1.28681	-0.754461	0.576715	7.7009	2.21467288952226e-12 .	3 x 7	1 q43	phospholipase D family member 5 [Source:HGNC Symbol;Acc:HGNC:26879]
ENSG00000130540	165	ENSG00000130540	SULT4A1	-1.10755e-16	0.687221	1.28258	-1.52144	0.911776	24.2186	0 .	1 x 8	22 q13	sulfotransferase family 4A member 1 [Source:HGNC Symbol;Acc:HGNC:14903]
ENSG00000145864	166	ENSG00000145864	GABRB2	1.31514e-16	0.618649	1.28076	-1.43089	0.854414	17.9382	0 .	1 x 9	5 q34	gamma-aminobutyric acid type A receptor beta2 subunit [Source:HGNC Symbol;Acc:HGNC:4082]
ENSG00000119866	167	ENSG00000119866	BCL11A	-1.89223e-16	0.679826	1.27953	-1.29751	0.79404	14.2498	0 .	1 x 8	2 p16	B-cell CLL/lymphoma 11A [Source:HGNC Symbol;Acc:HGNC:13221]
ENSG00000129355	168	ENSG00000129355	CDKN2D	-9.08269e-17	0.437638	1.2767	-0.767107	0.804495	14.7755	0 .	1 x 10	19 p13	cyclin dependent kinase inhibitor 2D [Source:HGNC Symbol;Acc:HGNC:1790]
ENSG00000168497	169	ENSG00000168497	CAVIN2	9.41912e-18	0.600918	1.27519	-1.36722	0.385408	4.55629	6.34612725547434e-06 .	4 x 9	2 q32	caveolae associated protein 2 [Source:HGNC Symbol;Acc:HGNC:10690]
ENSG00000149269	170	ENSG00000149269	PAK1	1.25923e-16	0.448684	1.27414	-0.981206	0.876607	19.8722	0 .	1 x 8	11 q14	p21 (RAC1) activated kinase 1 [Source:HGNC Symbol;Acc:HGNC:8590]
ENSG00000123612	171	ENSG00000123612	ACVR1C	1.74247e-16	0.609741	1.27231	-1.55701	0.715102	11.1597	0 .	1 x 8	2 q24	activin A receptor type 1C [Source:HGNC Symbol;Acc:HGNC:18123]
ENSG00000167549	172	ENSG00000167549	CORO6	1.98456e-16	0.542759	1.27043	-1.03263	0.612418	8.45087	4.18554080283684e-14 .	2 x 9	17 q11	coronin 6 [Source:HGNC Symbol;Acc:HGNC:21356]
ENSG00000184144	173	ENSG00000184144	CNTN2	-1.96239e-16	0.767615	1.26143	-1.62582	0.618784	8.59276	1.95399252334028e-14 .	1 x 6	1 q32	contactin 2 [Source:HGNC Symbol;Acc:HGNC:2172]
ENSG00000148671	174	ENSG00000148671	ADIRF	2.03407e-16	0.615904	1.25658	-1.72497	0.610838	8.41605	5.04041253179821e-14 .	1 x 9	10 q23	adipogenesis regulatory factor [Source:HGNC Symbol;Acc:HGNC:24043]
ENSG00000132359	175	ENSG00000132359	RAP1GAP2	-9.79665e-17	0.661059	1.25139	-1.69313	0.879235	20.1334	0 .	1 x 9	17 p13	RAP1 GTPase activating protein 2 [Source:HGNC Symbol;Acc:HGNC:29176]
ENSG00000111344	176	ENSG00000111344	RASAL1	4.54947e-17	0.390514	1.25136	-0.653205	0.871912	19.4245	0 .	1 x 11	12 q24	RAS protein activator like 1 [Source:HGNC Symbol;Acc:HGNC:9873]
ENSG00000156486	177	ENSG00000156486	KCNS2	-5.05411e-17	0.353741	1.24634	-0.538488	0.863545	18.6807	0 .	1 x 6	8 q22	potassium voltage-gated channel modifier subfamily S member 2 [Source:HGNC Symbol;Acc:HGNC:6301]
ENSG00000123360	178	ENSG00000123360	PDE1B	1.35504e-17	0.340287	1.24004	-0.593949	0.708815	10.9616	0 .	1 x 12	12 q13	phosphodiesterase 1B [Source:HGNC Symbol;Acc:HGNC:8775]
ENSG00000135439	179	ENSG00000135439	AGAP2	-1.87833e-17	0.375258	1.23931	-0.616382	0.639548	9.07529	1.4432899320127e-15 .	3 x 11	12 q14	ArfGAP with GTPase domain, ankyrin repeat and PH domain 2 [Source:HGNC Symbol;Acc:HGNC:16921]
ENSG00000164161	180	ENSG00000164161	HHIP	9.465e-17	0.409022	1.23317	-0.612766	0.624429	8.72088	9.76996261670138e-15 .	1 x 12	4 q31	hedgehog interacting protein [Source:HGNC Symbol;Acc:HGNC:14866]
ENSG00000172508	181	ENSG00000172508	CARNS1	-3.01699e-16	0.948652	1.22925	-2.1889	0.558226	7.33952	1.44126932610789e-11 .	1 x 9	11 q13	carnosine synthase 1 [Source:HGNC Symbol;Acc:HGNC:29268]
ENSG00000104059	182	ENSG00000104059	FAM189A1	-8.24639e-17	0.562476	1.22865	-1.16149	0.849354	17.5539	0 .	1 x 7	15 q13	family with sequence similarity 189 member A1 [Source:HGNC Symbol;Acc:HGNC:29075]
ENSG00000101460	183	ENSG00000101460	MAP1LC3A	4.50072e-17	0.407462	1.22615	-0.882798	0.672052	9.90033	0 .	1 x 12	20 q11	microtubule associated protein 1 light chain 3 alpha [Source:HGNC Symbol;Acc:HGNC:6838]
ENSG00000106789	184	ENSG00000106789	CORO2A	-1.87904e-17	0.30658	1.22061	-0.54367	0.767812	13.0735	0 .	3 x 6	9 q22	coronin 2A [Source:HGNC Symbol;Acc:HGNC:2255]
ENSG00000185518	185	ENSG00000185518	SV2B	1.47179e-16	0.643669	1.21374	-1.17303	0.928864	27.3546	0 .	1 x 9	15 q26	synaptic vesicle glycoprotein 2B [Source:HGNC Symbol;Acc:HGNC:16874]
ENSG00000124507	186	ENSG00000124507	PACSIN1	1.96879e-16	0.554693	1.2065	-1.10154	0.884799	20.7137	0 .	1 x 9	6 p21	protein kinase C and casein kinase substrate in neurons 1 [Source:HGNC Symbol;Acc:HGNC:8570]
ENSG00000171840	187	ENSG00000171840	NINJ2	8.66024e-17	0.699297	1.20365	-1.25704	0.469829	5.80593	2.71359373860136e-08 .	1 x 7	12 p13	ninjurin 2 [Source:HGNC Symbol;Acc:HGNC:7825]
ENSG00000152669	188	ENSG00000152669	CCNO	1.31275e-16	0.353609	1.20104	-0.4855	0.745328	12.1953	0 .	3 x 7	5 q11	cyclin O [Source:HGNC Symbol;Acc:HGNC:18576]
ENSG00000105409	189	ENSG00000105409	ATP1A3	-4.53609e-17	0.665138	1.19675	-2.3192	0.612615	8.45522	4.08562073062058e-14 .	1 x 6	19 q13	ATPase Na+/K+ transporting subunit alpha 3 [Source:HGNC Symbol;Acc:HGNC:801]
ENSG00000184672	190	ENSG00000184672	RALYL	-1.84511e-16	0.689415	1.19505	-1.93023	0.683462	10.2135	0 .	1 x 9	8 q21	RALY RNA binding protein like [Source:HGNC Symbol;Acc:HGNC:27036]
ENSG00000168032	191	ENSG00000168032	ENTPD3	-7.0966e-17	0.426291	1.1949	-0.627218	0.877815	19.9913	0 .	1 x 8	3 p22	ectonucleoside triphosphate diphosphohydrolase 3 [Source:HGNC Symbol;Acc:HGNC:3365]
ENSG00000136531	192	ENSG00000136531	SCN2A	1.5603e-16	0.56995	1.19392	-1.35082	0.714826	11.1509	0 .	1 x 9	2 q24	sodium voltage-gated channel alpha subunit 2 [Source:HGNC Symbol;Acc:HGNC:10588]
ENSG00000154027	193	ENSG00000154027	AK5	-1.07046e-16	0.758913	1.19335	-1.92399	0.881117	20.3254	0 .	1 x 9	1 p31	adenylate kinase 5 [Source:HGNC Symbol;Acc:HGNC:365]
ENSG00000081479	194	ENSG00000081479	LRP2	-1.29316e-17	0.552969	1.19094	-0.817775	0.416828	5.00234	9.88266348977973e-07 .	4 x 9	2 q31	LDL receptor related protein 2 [Source:HGNC Symbol;Acc:HGNC:6694]
ENSG00000136541	195	ENSG00000136541	ERMN	-5.0361e-16	0.912272	1.19008	-2.71844	0.587187	7.91334	7.26974036524553e-13 .	1 x 9	2 q24	ermin [Source:HGNC Symbol;Acc:HGNC:29208]
ENSG00000266964	196	ENSG00000266964	FXYD1	1.20561e-16	0.567194	1.1896	-1.33988	0.685505	10.271	0 .	1 x 10	19 q13	FXYD domain containing ion transport regulator 1 [Source:HGNC Symbol;Acc:HGNC:4025]
ENSG00000149927	197	ENSG00000149927	DOC2A	-7.7384e-17	0.462037	1.18809	-0.785273	0.902595	22.8719	0 .	1 x 10	16 p11	double C2 domain alpha [Source:HGNC Symbol;Acc:HGNC:2985]
ENSG00000154065	198	ENSG00000154065	ANKRD29	2.44295e-16	0.596495	1.18714	-1.36923	0.77026	13.1757	0 .	1 x 9	18 q11	ankyrin repeat domain 29 [Source:HGNC Symbol;Acc:HGNC:27110]
ENSG00000101400	199	ENSG00000101400	SNTA1	3.00771e-16	0.537091	1.18151	-1.3035	0.543152	7.05675	6.10702599601609e-11 .	3 x 7	20 q11	syntrophin alpha 1 [Source:HGNC Symbol;Acc:HGNC:11167]
ENSG00000158050	200	ENSG00000158050	DUSP2	4.64457e-17	0.359527	1.17974	-0.689137	0.681166	10.1494	0 .	1 x 12	2 q11	dual specificity phosphatase 2 [Source:HGNC Symbol;Acc:HGNC:3068]
ENSG00000196353	201	ENSG00000196353	CPNE4	3.32704e-16	0.710681	1.17957	-1.40056	0.728321	11.5946	0 .	1 x 8	3 q22	copine 4 [Source:HGNC Symbol;Acc:HGNC:2317]
ENSG00000115194	202	ENSG00000115194	SLC30A3	-1.10559e-16	0.411925	1.17779	-0.548042	0.849707	17.5801	0 .	1 x 10	2 p23	solute carrier family 30 member 3 [Source:HGNC Symbol;Acc:HGNC:11014]
ENSG00000152503	203	ENSG00000152503	TRIM36	1.76292e-17	0.36259	1.17003	-0.89887	0.450472	5.50417	1.08303763513007e-07 .	1 x 13	5 q22	tripartite motif containing 36 [Source:HGNC Symbol;Acc:HGNC:16280]
ENSG00000242173	204	ENSG00000242173	ARHGDIG	2.95811e-18	0.290702	1.16934	-0.583884	0.6964	10.5856	0 .	3 x 12	16 p13	Rho GDP dissociation inhibitor gamma [Source:HGNC Symbol;Acc:HGNC:680]
ENSG00000138759	205	ENSG00000138759	FRAS1	6.46865e-17	0.337336	1.15415	-0.757314	0.555819	7.29369	1.82380777147273e-11 .	4 x 11	4 q21	Fraser extracellular matrix complex subunit 1 [Source:HGNC Symbol;Acc:HGNC:19185]
ENSG00000158856	206	ENSG00000158856	DMTN	1.39208e-16	0.550365	1.15277	-1.27744	0.894647	21.8443	0 .	1 x 8	8 p21	dematin actin binding protein [Source:HGNC Symbol;Acc:HGNC:3382]
ENSG00000144057	207	ENSG00000144057	ST6GAL2	1.38654e-16	0.511722	1.14592	-1.75051	0.285292	3.24712	0.000757421320709994 .	5 x 9	2 q12	ST6 beta-galactoside alpha-2,6-sialyltransferase 2 [Source:HGNC Symbol;Acc:HGNC:10861]
ENSG00000198822	208	ENSG00000198822	GRM3	-5.95923e-17	0.727508	1.14547	-1.93841	0.798453	14.4672	0 .	1 x 9	7 q21	glutamate metabotropic receptor 3 [Source:HGNC Symbol;Acc:HGNC:4595]
ENSG00000176381	209	ENSG00000176381	PRR18	-4.07617e-16	0.623133	1.14173	-1.90824	0.584013	7.84832	1.02340358409947e-12 .	1 x 11	6 q27	proline rich 18 [Source:HGNC Symbol;Acc:HGNC:28574]
ENSG00000136960	210	ENSG00000136960	ENPP2	-2.08023e-16	0.73277	1.13643	-2.14238	0.573872	7.64424	2.97628588441512e-12 .	1 x 9	8 q24	ectonucleotide pyrophosphatase/phosphodiesterase 2 [Source:HGNC Symbol;Acc:HGNC:3357]
ENSG00000145934	211	ENSG00000145934	TENM2	1.02965e-16	0.585727	1.12617	-1.45736	0.745389	12.1975	0 .	1 x 9	5 q34	teneurin transmembrane protein 2 [Source:HGNC Symbol;Acc:HGNC:29943]
ENSG00000167434	212	ENSG00000167434	CA4	5.50548e-17	0.459341	1.12337	-0.959906	0.642215	9.13961	9.99200722162641e-16 .	2 x 11	17 q23	carbonic anhydrase 4 [Source:HGNC Symbol;Acc:HGNC:1375]
ENSG00000101210	213	ENSG00000101210	EEF1A2	1.85615e-16	0.451754	1.12156	-1.81345	0.814121	15.2938	0 .	1 x 10	20 q13	eukaryotic translation elongation factor 1 alpha 2 [Source:HGNC Symbol;Acc:HGNC:3192]
ENSG00000261594	214	ENSG00000261594	TPBGL	5.532e-17	0.340221	1.11831	-0.680737	0.717893	11.2494	0 .	4 x 10	11 q13	trophoblast glycoprotein like [Source:HGNC Symbol;Acc:HGNC:44159]
ENSG00000223572	215	ENSG00000223572	CKMT1A	4.67563e-17	0.705214	1.11759	-1.88145	0.691114	10.4313	0 .	1 x 8	15 q15	creatine kinase, mitochondrial 1A [Source:HGNC Symbol;Acc:HGNC:31736]
ENSG00000237289	216	ENSG00000237289	CKMT1B	-6.19722e-17	0.705215	1.11717	-1.88149	0.691083	10.4304	0 .	1 x 8	15 q15	creatine kinase, mitochondrial 1B [Source:HGNC Symbol;Acc:HGNC:1995]
ENSG00000162975	217	ENSG00000162975	KCNF1	3.0317e-17	0.476377	1.11717	-1.14353	0.537757	6.95793	1.00653929635541e-10 .	1 x 12	2 p25	potassium voltage-gated channel modifier subfamily F member 1 [Source:HGNC Symbol;Acc:HGNC:6246]
ENSG00000179388	218	ENSG00000179388	EGR3	-1.17302e-16	0.566609	1.11506	-1.81023	0.484526	6.04218	8.9467264707821e-09 .	1 x 11	8 p21	early growth response 3 [Source:HGNC Symbol;Acc:HGNC:3240]
ENSG00000165028	219	ENSG00000165028	NIPSNAP3B	-6.64189e-17	0.40882	1.11008	-0.844848	0.737578	11.9154	0 .	1 x 11	9 q31	nipsnap homolog 3B [Source:HGNC Symbol;Acc:HGNC:23641]
ENSG00000196876	220	ENSG00000196876	SCN8A	8.34388e-17	0.372656	1.10466	-0.5881	0.704964	10.8429	0 .	3 x 7	12 q13	sodium voltage-gated channel alpha subunit 8 [Source:HGNC Symbol;Acc:HGNC:10596]
ENSG00000127824	221	ENSG00000127824	TUBA4A	-2.26661e-16	0.462187	1.10184	-0.976984	0.8522	17.7678	0 .	1 x 10	2 q35	tubulin alpha 4a [Source:HGNC Symbol;Acc:HGNC:12407]
ENSG00000145526	222	ENSG00000145526	CDH18	-2.67233e-16	0.725402	1.10092	-2.36833	0.517895	6.60426	5.88130988354862e-10 .	2 x 8	5 p14	cadherin 18 [Source:HGNC Symbol;Acc:HGNC:1757]
ENSG00000152495	223	ENSG00000152495	CAMK4	1.61888e-16	0.558465	1.10058	-1.0516	0.665924	9.73751	0 .	1 x 9	5 q22	calcium/calmodulin dependent protein kinase IV [Source:HGNC Symbol;Acc:HGNC:1464]
ENSG00000185615	224	ENSG00000185615	PDIA2	1.26195e-16	0.446215	1.09967	-1.05661	0.36385	4.26121	2.04509688638277e-05 .	4 x 12	16 p13	protein disulfide isomerase family A member 2 [Source:HGNC Symbol;Acc:HGNC:14180]
ENSG00000108231	225	ENSG00000108231	LGI1	-4.53035e-18	0.847	1.0996	-2.25412	0.729243	11.6259	0 .	1 x 7	10 q23	leucine rich glioma inactivated 1 [Source:HGNC Symbol;Acc:HGNC:6572]
ENSG00000113763	226	ENSG00000113763	UNC5A	-2.75893e-16	0.588538	1.09778	-1.81155	0.604965	8.28806	9.99200722162641e-14 .	2 x 8	5 q35	unc-5 netrin receptor A [Source:HGNC Symbol;Acc:HGNC:12567]
ENSG00000150995	227	ENSG00000150995	ITPR1	4.79759e-16	0.45076	1.09651	-0.978659	0.779919	13.5935	0 .	1 x 10	3 p26	inositol 1,4,5-trisphosphate receptor type 1 [Source:HGNC Symbol;Acc:HGNC:6180]
ENSG00000010282	228	ENSG00000010282	HHATL	-8.02991e-17	0.67764	1.09564	-2.19787	0.66278	9.65537	0 .	1 x 9	3 p22	hedgehog acyltransferase like [Source:HGNC Symbol;Acc:HGNC:13242]
ENSG00000185774	229	ENSG00000185774	KCNIP4	5.49664e-17	0.516951	1.0948	-1.01513	0.651047	9.3567	3.33066907387547e-16 .	1 x 8	4 p15	potassium voltage-gated channel interacting protein 4 [Source:HGNC Symbol;Acc:HGNC:30083]
ENSG00000165959	230	ENSG00000165959	CLMN	6.87964e-17	0.391333	1.08966	-0.848614	0.535147	6.91057	1.27765131807678e-10 .	4 x 11	14 q32	calmin [Source:HGNC Symbol;Acc:HGNC:19972]
ENSG00000152093	231	ENSG00000152093	CFC1B	5.00441e-17	0.294599	1.08691	-0.433364	0.806742	14.8933	0 .	4 x 9	2 q21	cripto, FRL-1, cryptic family 1B [Source:HGNC Symbol;Acc:HGNC:33983]
ENSG00000136698	232	ENSG00000136698	CFC1	-1.48336e-17	0.294611	1.08688	-0.433342	0.806736	14.893	0 .	4 x 8	2 q21	cripto, FRL-1, cryptic family 1 [Source:HGNC Symbol;Acc:HGNC:18292]
ENSG00000198483	233	ENSG00000198483	ANKRD35	7.15681e-17	0.663888	1.08583	-1.6452	0.390695	4.62996	4.70216195314066e-06 .	1 x 6	1 q21	ankyrin repeat domain 35 [Source:HGNC Symbol;Acc:HGNC:26323]
ENSG00000110148	234	ENSG00000110148	CCKBR	1.53611e-16	0.433449	1.08545	-0.647837	0.840795	16.9427	0 .	1 x 10	11 p15	cholecystokinin B receptor [Source:HGNC Symbol;Acc:HGNC:1571]
ENSG00000112333	235	ENSG00000112333	NR2E1	1.24632e-16	0.538307	1.08474	-1.53645	0.598939	8.15896	1.98507876802978e-13 .	1 x 7	6 q21	nuclear receptor subfamily 2 group E member 1 [Source:HGNC Symbol;Acc:HGNC:7973]
ENSG00000105642	236	ENSG00000105642	KCNN1	7.66528e-17	0.384414	1.08368	-0.839246	0.678765	10.0829	0 .	3 x 6	19 p13	potassium calcium-activated channel subfamily N member 1 [Source:HGNC Symbol;Acc:HGNC:6290]
ENSG00000146242	237	ENSG00000146242	TPBG	-7.99406e-17	0.376596	1.07697	-0.818102	0.556969	7.31557	1.63009605813613e-11 .	3 x 7	6 q14	trophoblast glycoprotein [Source:HGNC Symbol;Acc:HGNC:12004]
ENSG00000161281	238	ENSG00000161281	COX7A1	8.06384e-17	0.586731	1.07135	-1.13538	0.725256	11.4914	0 .	1 x 10	19 q13	cytochrome c oxidase subunit 7A1 [Source:HGNC Symbol;Acc:HGNC:2287]
ENSG00000105649	239	ENSG00000105649	RAB3A	-1.9697e-16	0.373025	1.07045	-0.946162	0.76091	12.7926	0 .	2 x 11	19 p13	RAB3A, member RAS oncogene family [Source:HGNC Symbol;Acc:HGNC:9777]
ENSG00000131242	240	ENSG00000131242	RAB11FIP4	1.79551e-16	0.527847	1.05736	-1.52781	0.764711	12.9459	0 .	1 x 8	17 q11	RAB11 family interacting protein 4 [Source:HGNC Symbol;Acc:HGNC:30267]
ENSG00000135454	241	ENSG00000135454	B4GALNT1	8.87911e-18	0.361748	1.05471	-0.8008	0.53807	6.96364	9.77982139716005e-11 .	4 x 11	12 q13	beta-1,4-N-acetyl-galactosaminyltransferase 1 [Source:HGNC Symbol;Acc:HGNC:4117]
ENSG00000036530	242	ENSG00000036530	CYP46A1	1.29105e-16	0.455771	1.0523	-1.65324	0.7523	12.4565	0 .	1 x 11	14 q32	cytochrome P450 family 46 subfamily A member 1 [Source:HGNC Symbol;Acc:HGNC:2641]
ENSG00000107242	243	ENSG00000107242	PIP5K1B	4.63071e-17	0.448563	1.0486	-1.15658	0.746501	12.2386	0 .	1 x 10	9 q21	phosphatidylinositol-4-phosphate 5-kinase type 1 beta [Source:HGNC Symbol;Acc:HGNC:8995]
ENSG00000138944	244	ENSG00000138944	KIAA1644	3.54782e-17	0.610166	1.04817	-1.53991	0.755939	12.5967	0 .	1 x 9	22 q13	KIAA1644 [Source:HGNC Symbol;Acc:HGNC:29335]
ENSG00000198963	245	ENSG00000198963	RORB	-5.65099e-17	0.530107	1.04756	-1.79308	0.517415	6.5959	6.12917605558039e-10 .	1 x 11	9 q21	RAR related orphan receptor B [Source:HGNC Symbol;Acc:HGNC:10259]
ENSG00000113319	246	ENSG00000113319	RASGRF2	1.36121e-16	0.375419	1.04581	-0.778311	0.865057	18.8104	0 .	1 x 10	5 q14	Ras protein specific guanine nucleotide releasing factor 2 [Source:HGNC Symbol;Acc:HGNC:9876]
ENSG00000119782	247	ENSG00000119782	FKBP1B	9.27432e-17	0.401801	1.04378	-0.77236	0.755103	12.5643	0 .	2 x 8	2 p23	FK506 binding protein 1B [Source:HGNC Symbol;Acc:HGNC:3712]
ENSG00000128276	248	ENSG00000128276	RFPL3	1.16461e-16	0.279924	1.04244	-0.675507	0.629348	8.83435	5.32907051820075e-15 .	1 x 13	22 q12	ret finger protein like 3 [Source:HGNC Symbol;Acc:HGNC:9980]
ENSG00000108381	249	ENSG00000108381	ASPA	-4.58158e-16	0.652552	1.04192	-1.88764	0.489579	6.12492	6.03508376606499e-09 .	1 x 11	17 p13	aspartoacylase [Source:HGNC Symbol;Acc:HGNC:756]
ENSG00000132386	250	ENSG00000132386	SERPINF1	-1.2977e-17	0.5195	1.03995	-1.08257	0.520575	6.65108	4.66564120671364e-10 .	1 x 12	17 p13	serpin family F member 1 [Source:HGNC Symbol;Acc:HGNC:8824]
ENSG00000163704	251	ENSG00000163704	PRRT3	-2.27239e-16	0.395046	1.03949	-1.03559	0.805422	14.8239	0 .	1 x 11	3 p25	proline rich transmembrane protein 3 [Source:HGNC Symbol;Acc:HGNC:26591]
ENSG00000163624	252	ENSG00000163624	CDS1	1.68106e-16	0.534501	1.03913	-1.24605	0.855388	18.0143	0 .	1 x 9	4 q21	CDP-diacylglycerol synthase 1 [Source:HGNC Symbol;Acc:HGNC:1800]
ENSG00000127588	253	ENSG00000127588	GNG13	-1.31208e-16	0.36558	1.03844	-0.665632	0.729053	11.6195	0 .	1 x 6	16 p13	G protein subunit gamma 13 [Source:HGNC Symbol;Acc:HGNC:14131]
ENSG00000008853	254	ENSG00000008853	RHOBTB2	6.79601e-17	0.396196	1.03828	-1.09521	0.720452	11.3326	0 .	1 x 11	8 p21	Rho related BTB domain containing 2 [Source:HGNC Symbol;Acc:HGNC:18756]
ENSG00000101638	255	ENSG00000101638	ST8SIA5	1.50582e-16	0.417485	1.03784	-0.646044	0.61215	8.44494	4.32986979603811e-14 .	1 x 12	18 q21	ST8 alpha-N-acetyl-neuraminide alpha-2,8-sialyltransferase 5 [Source:HGNC Symbol;Acc:HGNC:17827]
ENSG00000114757	256	ENSG00000114757	PEX5L	1.96258e-16	0.529972	1.03413	-1.28037	0.740105	12.0055	0 .	1 x 8	3 q26	peroxisomal biogenesis factor 5 like [Source:HGNC Symbol;Acc:HGNC:30024]
ENSG00000101187	257	ENSG00000101187	SLCO4A1	2.48739e-17	0.425139	1.03358	-0.857146	0.271845	3.08153	0.00127949843296227 .	4 x 13	20 q13	solute carrier organic anion transporter family member 4A1 [Source:HGNC Symbol;Acc:HGNC:10953]
ENSG00000152969	258	ENSG00000152969	JAKMIP1	-2.75415e-16	0.619806	1.0329	-2.17543	0.791041	14.1055	0 .	1 x 9	4 p16	janus kinase and microtubule interacting protein 1 [Source:HGNC Symbol;Acc:HGNC:26460]
ENSG00000074211	259	ENSG00000074211	PPP2R2C	1.32995e-17	0.52169	1.03231	-1.33646	0.828149	16.1176	0 .	1 x 9	4 p16	protein phosphatase 2 regulatory subunit Bgamma [Source:HGNC Symbol;Acc:HGNC:9306]
ENSG00000164620	260	ENSG00000164620	RELL2	-2.61723e-16	0.358832	1.01956	-0.569754	0.755173	12.5669	0 .	1 x 12	5 q31	RELT like 2 [Source:HGNC Symbol;Acc:HGNC:26902]
ENSG00000112186	261	ENSG00000112186	CAP2	4.61391e-16	0.428298	1.01744	-1.01633	0.78913	14.015	0 .	1 x 10	6 p22	cyclase associated actin cytoskeleton regulatory protein 2 [Source:HGNC Symbol;Acc:HGNC:20039]
ENSG00000198331	262	ENSG00000198331	HYLS1	-8.53121e-17	0.47432	1.01675	-1.31603	0.516795	6.58511	6.46421138839059e-10 .	1 x 11	11 q24	HYLS1, centriolar and ciliogenesis associated [Source:HGNC Symbol;Acc:HGNC:26558]
ENSG00000104369	263	ENSG00000104369	JPH1	-2.29017e-16	0.423981	1.01393	-0.800902	0.812021	15.1776	0 .	1 x 11	8 q21	junctophilin 1 [Source:HGNC Symbol;Acc:HGNC:14201]
ENSG00000205116	264	ENSG00000205116	TMEM88B	-4.05056e-17	0.767198	1.00865	-1.84345	0.53938	6.98754	8.66851035397076e-11 .	1 x 10	1 p36	transmembrane protein 88B [Source:HGNC Symbol;Acc:HGNC:37099]
ENSG00000073670	265	ENSG00000073670	ADAM11	7.77483e-17	0.355112	1.00845	-0.701002	0.822885	15.7981	0 .	1 x 6	17 q21	ADAM metallopeptidase domain 11 [Source:HGNC Symbol;Acc:HGNC:189]
ENSG00000158865	266	ENSG00000158865	SLC5A11	-1.58268e-16	0.372601	1.00622	-0.636448	0.522892	6.6918	3.8127678791966e-10 .	3 x 12	16 p12	solute carrier family 5 member 11 [Source:HGNC Symbol;Acc:HGNC:23091]
ENSG00000139190	267	ENSG00000139190	VAMP1	2.80034e-16	0.344947	1.00472	-0.73894	0.71917	11.2908	0 .	2 x 11	12 p13	vesicle associated membrane protein 1 [Source:HGNC Symbol;Acc:HGNC:12642]
ENSG00000166257	268	ENSG00000166257	SCN3B	4.05094e-16	0.6341	1.00366	-2.16851	0.67765	10.0523	0 .	1 x 8	11 q24	sodium voltage-gated channel beta subunit 3 [Source:HGNC Symbol;Acc:HGNC:20665]
ENSG00000164061	269	ENSG00000164061	BSN	8.53503e-18	0.489712	1.0029	-1.39544	0.817778	15.5002	0 .	1 x 9	3 p21	bassoon presynaptic cytomatrix protein [Source:HGNC Symbol;Acc:HGNC:1117]
ENSG00000135423	270	ENSG00000135423	GLS2	-5.5817e-18	0.378339	1.00134	-0.559629	0.866772	18.9599	0 .	1 x 10	12 q13	glutaminase 2 [Source:HGNC Symbol;Acc:HGNC:29570]
ENSG00000180828	271	ENSG00000180828	BHLHE22	-2.0496e-16	0.353542	1.00072	-0.548964	0.791516	14.1282	0 .	2 x 10	8 q12	basic helix-loop-helix family member e22 [Source:HGNC Symbol;Acc:HGNC:11963]
ENSG00000170775	272	ENSG00000170775	GPR37	-2.80786e-16	0.60418	1.00064	-2.49273	0.439886	5.34333	2.22830945584285e-07 .	2 x 7	7 q31	G protein-coupled receptor 37 [Source:HGNC Symbol;Acc:HGNC:4494]
ENSG00000143858	273	ENSG00000143858	SYT2	2.31777e-16	0.337266	0.999425	-0.532859	0.620849	8.63938	1.52100554373646e-14 .	3 x 12	1 q32	synaptotagmin 2 [Source:HGNC Symbol;Acc:HGNC:11510]
ENSG00000107130	274	ENSG00000107130	NCS1	8.76633e-17	0.361016	0.996639	-0.655465	0.74187	12.0691	0 .	3 x 10	9 q34	neuronal calcium sensor 1 [Source:HGNC Symbol;Acc:HGNC:3953]
ENSG00000182901	275	ENSG00000182901	RGS7	-4.38603e-17	0.581179	0.995767	-1.91439	0.794722	14.283	0 .	1 x 8	1 q43	regulator of G protein signaling 7 [Source:HGNC Symbol;Acc:HGNC:10003]
ENSG00000117266	276	ENSG00000117266	CDK18	-1.05758e-16	0.540254	0.994808	-1.17723	0.435495	5.27742	2.98457328185009e-07 .	2 x 12	1 q32	cyclin dependent kinase 18 [Source:HGNC Symbol;Acc:HGNC:8751]
ENSG00000162729	277	ENSG00000162729	IGSF8	4.25433e-16	0.37353	0.9942	-1.16883	0.580688	7.78081	1.45816692054268e-12 .	3 x 12	1 q23	immunoglobulin superfamily member 8 [Source:HGNC Symbol;Acc:HGNC:17813]
ENSG00000171126	278	ENSG00000171126	KCNG3	-2.96289e-17	0.242494	0.988203	-0.361616	0.782134	13.6927	0 .	1 x 13	2 p21	potassium voltage-gated channel modifier subfamily G member 3 [Source:HGNC Symbol;Acc:HGNC:18306]
ENSG00000171224	279	ENSG00000171224	C10orf35	3.73897e-17	0.453197	0.988059	-0.956962	0.71675	11.2125	0 .	1 x 7	10 q22	chromosome 10 open reading frame 35 [Source:HGNC Symbol;Acc:HGNC:23519]
ENSG00000185361	280	ENSG00000185361	TNFAIP8L1	-8.66024e-17	0.439731	0.986955	-1.49082	0.597366	8.12561	2.36921593455008e-13 .	1 x 11	19 p13	TNF alpha induced protein 8 like 1 [Source:HGNC Symbol;Acc:HGNC:28279]
ENSG00000007237	281	ENSG00000007237	GAS7	8.99523e-17	0.455249	0.985932	-1.11818	0.705848	10.87	0 .	1 x 11	17 p13	growth arrest specific 7 [Source:HGNC Symbol;Acc:HGNC:4169]
ENSG00000151150	282	ENSG00000151150	ANK3	1.59117e-16	0.518717	0.984362	-1.43121	0.783087	13.7358	0 .	1 x 8	10 q21	ankyrin 3 [Source:HGNC Symbol;Acc:HGNC:494]
ENSG00000204655	283	ENSG00000204655	MOG	-2.60629e-16	0.824699	0.984315	-2.18242	0.534367	6.89647	1.37149624990229e-10 .	1 x 10	6 p22	myelin oligodendrocyte glycoprotein [Source:HGNC Symbol;Acc:HGNC:7197]
ENSG00000104361	284	ENSG00000104361	NIPAL2	1.29048e-16	0.37431	0.983537	-0.701124	0.711506	11.0457	0 .	1 x 11	8 q22	NIPA like domain containing 2 [Source:HGNC Symbol;Acc:HGNC:25854]
ENSG00000134508	285	ENSG00000134508	CABLES1	-5.42878e-17	0.428254	0.978769	-1.10529	0.44207	5.37627	1.92406240939746e-07 .	3 x 13	18 q11	Cdk5 and Abl enzyme substrate 1 [Source:HGNC Symbol;Acc:HGNC:25097]
ENSG00000158773	286	ENSG00000158773	USF1	6.57188e-17	0.366577	0.978585	-0.605214	0.517721	6.60122	5.97015881176333e-10 .	1 x 13	1 q23	upstream transcription factor 1 [Source:HGNC Symbol;Acc:HGNC:12593]
ENSG00000159176	287	ENSG00000159176	CSRP1	3.28766e-16	0.383591	0.974551	-1.17797	0.633788	8.93827	3.10862446895044e-15 .	1 x 12	1 q32	cysteine and glycine rich protein 1 [Source:HGNC Symbol;Acc:HGNC:2469]
ENSG00000086300	288	ENSG00000086300	SNX10	3.47327e-17	0.546824	0.974284	-2.12904	0.492644	6.17551	4.73824646185506e-09 .	1 x 6	7 p15	sorting nexin 10 [Source:HGNC Symbol;Acc:HGNC:14974]
ENSG00000144366	289	ENSG00000144366	GULP1	1.44952e-16	0.439079	0.969395	-1.15619	0.258789	2.92262	0.00207766474074411 .	5 x 12	2 q32	GULP, engulfment adaptor PTB domain containing 1 [Source:HGNC Symbol;Acc:HGNC:18649]
ENSG00000149571	290	ENSG00000149571	KIRREL3	-2.07593e-17	0.479558	0.967848	-1.29903	0.782978	13.7309	0 .	1 x 8	11 q24	kirre like nephrin family adhesion molecule 3 [Source:HGNC Symbol;Acc:HGNC:23204]
ENSG00000170370	291	ENSG00000170370	EMX2	2.56491e-16	0.762588	0.963617	-2.21312	0.690664	10.4183	0 .	1 x 7	10 q26	empty spiracles homeobox 2 [Source:HGNC Symbol;Acc:HGNC:3341]
ENSG00000198929	292	ENSG00000198929	NOS1AP	5.22634e-16	0.398574	0.960227	-0.997991	0.493994	6.19787	4.25633350786825e-09 .	2 x 12	1 q23	nitric oxide synthase 1 adaptor protein [Source:HGNC Symbol;Acc:HGNC:16859]
ENSG00000161267	293	ENSG00000161267	BDH1	-1.03089e-16	0.304967	0.959993	-0.58528	0.498603	6.27472	2.94023594360482e-09 .	2 x 13	3 q29	3-hydroxybutyrate dehydrogenase 1 [Source:HGNC Symbol;Acc:HGNC:1027]
ENSG00000198168	294	ENSG00000198168	SVIP	3.26969e-17	0.379172	0.954657	-1.14361	0.732126	11.7248	0 .	2 x 10	11 p14	small VCP interacting protein [Source:HGNC Symbol;Acc:HGNC:25238]
ENSG00000128203	295	ENSG00000128203	ASPHD2	1.49583e-16	0.354286	0.953205	-0.820246	0.613251	8.46928	3.79696274421804e-14 .	1 x 12	22 q12	aspartate beta-hydroxylase domain containing 2 [Source:HGNC Symbol;Acc:HGNC:30437]
ENSG00000196660	296	ENSG00000196660	SLC30A10	3.00733e-16	0.569622	0.951083	-1.34136	0.419053	5.03471	8.60028569915627e-07 .	1 x 12	1 q41	solute carrier family 30 member 10 [Source:HGNC Symbol;Acc:HGNC:25355]
ENSG00000196482	297	ENSG00000196482	ESRRG	1.32613e-17	0.560397	0.949809	-1.35515	0.524821	6.72584	3.21932924762791e-10 .	1 x 8	1 q41	estrogen related receptor gamma [Source:HGNC Symbol;Acc:HGNC:3474]
ENSG00000110697	298	ENSG00000110697	PITPNM1	-9.62556e-17	0.315251	0.944103	-0.777715	0.480306	5.97368	1.23695511611288e-08 .	4 x 13	11 q13	phosphatidylinositol transfer protein membrane associated 1 [Source:HGNC Symbol;Acc:HGNC:9003]
ENSG00000182389	299	ENSG00000182389	CACNB4	2.76141e-16	0.404313	0.942217	-0.903824	0.657856	9.52855	1.11022302462516e-16 .	3 x 7	2 q23	calcium voltage-gated channel auxiliary subunit beta 4 [Source:HGNC Symbol;Acc:HGNC:1404]
ENSG00000036448	300	ENSG00000036448	MYOM2	-1.03032e-17	0.41215	0.941793	-1.28906	0.46856	5.78583	2.97921360914444e-08 .	1 x 13	8 p23	myomesin 2 [Source:HGNC Symbol;Acc:HGNC:7614]
ENSG00000168993	301	ENSG00000168993	CPLX1	2.61556e-16	0.51566	0.939211	-1.82147	0.700222	10.6993	0 .	2 x 7	4 p16	complexin 1 [Source:HGNC Symbol;Acc:HGNC:2309]
ENSG00000172247	302	ENSG00000172247	C1QTNF4	-6.02231e-17	0.524342	0.931432	-1.47785	0.817167	15.4653	0 .	1 x 10	11 p11	C1q and TNF related 4 [Source:HGNC Symbol;Acc:HGNC:14346]
ENSG00000011426	303	ENSG00000011426	ANLN	-4.31387e-16	0.555266	0.931267	-1.45036	0.477799	5.93324	1.49641210533957e-08 .	1 x 12	7 p14	anillin actin binding protein [Source:HGNC Symbol;Acc:HGNC:14082]
ENSG00000144959	304	ENSG00000144959	NCEH1	1.15419e-16	0.442539	0.927977	-0.999706	0.679044	10.0906	0 .	1 x 11	3 q26	neutral cholesterol ester hydrolase 1 [Source:HGNC Symbol;Acc:HGNC:29260]
ENSG00000122574	305	ENSG00000122574	WIPF3	7.43781e-17	0.406092	0.924461	-0.819649	0.583968	7.8474	1.02828856540782e-12 .	1 x 12	7 p14	WAS/WASL interacting protein family member 3 [Source:HGNC Symbol;Acc:HGNC:22004]
ENSG00000124785	306	ENSG00000124785	NRN1	-1.87675e-16	0.555624	0.924373	-1.58038	0.725944	11.5145	0 .	1 x 8	6 p25	neuritin 1 [Source:HGNC Symbol;Acc:HGNC:17972]
ENSG00000197444	307	ENSG00000197444	OGDHL	4.76356e-17	0.341226	0.922435	-0.722596	0.788697	13.9947	0 .	3 x 7	10 q11	oxoglutarate dehydrogenase like [Source:HGNC Symbol;Acc:HGNC:25590]
ENSG00000205795	308	ENSG00000205795	CYS1	-1.62099e-16	0.532015	0.918875	-1.66757	0.510298	6.47292	1.1217621276316e-09 .	3 x 7	2 p25	cystin 1 [Source:HGNC Symbol;Acc:HGNC:18525]
ENSG00000128656	309	ENSG00000128656	CHN1	4.39666e-17	0.394887	0.918146	-0.898874	0.894486	21.8246	0 .	1 x 10	2 q31	chimerin 1 [Source:HGNC Symbol;Acc:HGNC:1943]
ENSG00000103089	310	ENSG00000103089	FA2H	9.57109e-17	0.546315	0.910513	-1.35122	0.426658	5.1462	5.30796064879269e-07 .	4 x 10	16 q23	fatty acid 2-hydroxylase [Source:HGNC Symbol;Acc:HGNC:21197]
ENSG00000110931	311	ENSG00000110931	CAMKK2	2.30938e-16	0.317021	0.910271	-0.547297	0.799705	14.5301	0 .	4 x 9	12 q24	calcium/calmodulin dependent protein kinase kinase 2 [Source:HGNC Symbol;Acc:HGNC:1470]
ENSG00000092529	312	ENSG00000092529	CAPN3	-4.29624e-16	0.538729	0.908606	-1.88281	0.467573	5.77023	3.20274815557298e-08 .	1 x 12	15 q15	calpain 3 [Source:HGNC Symbol;Acc:HGNC:1480]
ENSG00000139998	313	ENSG00000139998	RAB15	2.43024e-16	0.427527	0.904983	-0.927018	0.825184	15.9361	0 .	1 x 9	14 q23	RAB15, member RAS oncogene family [Source:HGNC Symbol;Acc:HGNC:20150]
ENSG00000106852	314	ENSG00000106852	LHX6	-1.42123e-17	0.368707	0.902735	-0.936794	0.843546	17.1341	0 .	2 x 8	9 q33	LIM homeobox 6 [Source:HGNC Symbol;Acc:HGNC:21735]
ENSG00000154040	315	ENSG00000154040	CABYR	-4.67181e-17	0.378345	0.902697	-0.957935	0.615947	8.5292	2.75335310107039e-14 .	1 x 12	18 q11	calcium binding tyrosine phosphorylation regulated [Source:HGNC Symbol;Acc:HGNC:15569]
ENSG00000164403	316	ENSG00000164403	SHROOM1	-2.712e-17	0.384514	0.899958	-1.23415	0.445879	5.43402	1.48562552038101e-07 .	1 x 13	5 q31	shroom family member 1 [Source:HGNC Symbol;Acc:HGNC:24084]
ENSG00000165966	317	ENSG00000165966	PDZRN4	1.03634e-16	0.611053	0.898132	-1.86116	0.263079	2.97463	0.00177636817647742 .	5 x 8	12 q12	PDZ domain containing ring finger 4 [Source:HGNC Symbol;Acc:HGNC:30552]
ENSG00000149090	318	ENSG00000149090	PAMR1	1.42219e-16	0.414392	0.89305	-0.854823	0.567184	7.51252	5.90105742048763e-12 .	3 x 6	11 p13	peptidase domain containing associated with muscle regeneration 1 [Source:HGNC Symbol;Acc:HGNC:24554]
ENSG00000259120	319	ENSG00000259120	SMIM6	-1.02449e-16	0.270905	0.890368	-0.536064	0.504224	6.36939	1.85877646607935e-09 .	4 x 13	17 q25	small integral membrane protein 6 [Source:HGNC Symbol;Acc:HGNC:40032]
ENSG00000140403	320	ENSG00000140403	DNAJA4	-2.31822e-17	0.402028	0.882342	-1.04086	0.837243	16.7021	0 .	1 x 11	15 q25	DnaJ heat shock protein family (Hsp40) member A4 [Source:HGNC Symbol;Acc:HGNC:14885]
ENSG00000145945	321	ENSG00000145945	FAM50B	-1.87799e-16	0.378119	0.882234	-1.03115	0.690279	10.4072	0 .	1 x 6	6 p25	family with sequence similarity 50 member B [Source:HGNC Symbol;Acc:HGNC:18789]
ENSG00000145990	322	ENSG00000145990	GFOD1	-3.35237e-18	0.327979	0.879069	-0.746693	0.85165	17.726	0 .	1 x 11	6 p23	glucose-fructose oxidoreductase domain containing 1 [Source:HGNC Symbol;Acc:HGNC:21096]
ENSG00000065833	323	ENSG00000065833	ME1	1.70509e-17	0.496386	0.878102	-1.34491	0.739942	11.9996	0 .	1 x 6	6 q14	malic enzyme 1 [Source:HGNC Symbol;Acc:HGNC:6983]
ENSG00000113749	324	ENSG00000113749	HRH2	1.72039e-17	0.290124	0.866675	-0.532905	0.573304	7.63297	3.15636405900932e-12 .	5 x 8	5 q35	histamine receptor H2 [Source:HGNC Symbol;Acc:HGNC:5183]
ENSG00000131969	325	ENSG00000131969	ABHD12B	3.9999e-17	0.248357	0.866113	-0.657695	0.576427	7.69515	2.28217444941947e-12 .	5 x 12	14 q22	abhydrolase domain containing 12B [Source:HGNC Symbol;Acc:HGNC:19837]
ENSG00000111490	326	ENSG00000111490	TBC1D30	2.08683e-16	0.364367	0.863812	-1.08334	0.579627	7.75938	1.63125069008174e-12 .	4 x 7	12 q14	TBC1 domain family member 30 [Source:HGNC Symbol;Acc:HGNC:29164]
ENSG00000168000	327	ENSG00000168000	BSCL2	2.11827e-16	0.325603	0.863633	-0.676393	0.763121	12.8814	0 .	1 x 6	11 q12	BSCL2, seipin lipid droplet biogenesis associated [Source:HGNC Symbol;Acc:HGNC:15832]
ENSG00000162105	328	ENSG00000162105	SHANK2	-3.60517e-17	0.400608	0.859097	-1.35451	0.5217	6.67082	4.23090451562302e-10 .	4 x 8	11 q13	SH3 and multiple ankyrin repeat domains 2 [Source:HGNC Symbol;Acc:HGNC:14295]
ENSG00000154277	329	ENSG00000154277	UCHL1	5.65052e-17	0.396754	0.855337	-2.02988	0.672265	9.90605	0 .	3 x 7	4 p13	ubiquitin C-terminal hydrolase L1 [Source:HGNC Symbol;Acc:HGNC:12513]
ENSG00000115756	330	ENSG00000115756	HPCAL1	2.99386e-16	0.285466	0.850497	-0.767696	0.83943	16.8494	0 .	1 x 12	2 p25	hippocalcin like 1 [Source:HGNC Symbol;Acc:HGNC:5145]
ENSG00000221890	331	ENSG00000221890	NPTXR	7.09325e-17	0.373398	0.849463	-1.29365	0.735636	11.8469	0 .	2 x 11	22 q13	neuronal pentraxin receptor [Source:HGNC Symbol;Acc:HGNC:7954]
ENSG00000167971	332	ENSG00000167971	CASKIN1	-1.9275e-16	0.30135	0.847934	-0.700439	0.526569	6.75681	2.75915290615103e-10 .	5 x 10	16 p13	CASK interacting protein 1 [Source:HGNC Symbol;Acc:HGNC:20879]
ENSG00000105643	333	ENSG00000105643	ARRDC2	1.48336e-16	0.447739	0.840991	-1.2862	0.40016	4.76322	2.71344178481847e-06 .	3 x 12	19 p13	arrestin domain containing 2 [Source:HGNC Symbol;Acc:HGNC:25225]
ENSG00000143248	334	ENSG00000143248	RGS5	4.24195e-16	0.292759	0.838544	-1.07017	0.410887	4.91644	1.42533899749608e-06 .	4 x 13	1 q23	regulator of G protein signaling 5 [Source:HGNC Symbol;Acc:HGNC:10001]
ENSG00000196090	335	ENSG00000196090	PTPRT	7.55632e-17	0.629146	0.837168	-1.64948	0.446098	5.43736	1.46352123975291e-07 .	3 x 7	20 q13	protein tyrosine phosphatase, receptor type T [Source:HGNC Symbol;Acc:HGNC:9682]
ENSG00000174996	336	ENSG00000174996	KLC2	-4.52533e-17	0.274957	0.836419	-0.617511	0.556019	7.29749	1.78861370159211e-11 .	5 x 8	11 q13	kinesin light chain 2 [Source:HGNC Symbol;Acc:HGNC:20716]
ENSG00000175344	337	ENSG00000175344	CHRNA7	-1.12339e-16	0.381273	0.822999	-0.804258	0.52393	6.7101	3.48147399797938e-10 .	3 x 12	15 q13	cholinergic receptor nicotinic alpha 7 subunit [Source:HGNC Symbol;Acc:HGNC:1960]
ENSG00000124920	338	ENSG00000124920	MYRF	-3.26109e-17	0.512346	0.82068	-1.15739	0.517836	6.60322	5.91158677565318e-10 .	3 x 7	11 q12	myelin regulatory factor [Source:HGNC Symbol;Acc:HGNC:1181]
ENSG00000136867	339	ENSG00000136867	SLC31A2	3.02573e-17	0.48234	0.819238	-1.59323	0.439151	5.33225	2.3407909666151e-07 .	2 x 12	9 q32	solute carrier family 31 member 2 [Source:HGNC Symbol;Acc:HGNC:11017]
ENSG00000164742	340	ENSG00000164742	ADCY1	7.11045e-17	0.337355	0.815968	-1.09726	0.699011	10.6631	0 .	3 x 7	7 p12	adenylate cyclase 1 [Source:HGNC Symbol;Acc:HGNC:232]
ENSG00000088367	341	ENSG00000088367	EPB41L1	-2.3101e-16	0.340659	0.815287	-1.10116	0.708422	10.9494	0 .	3 x 6	20 q11	erythrocyte membrane protein band 4.1 like 1 [Source:HGNC Symbol;Acc:HGNC:3378]
ENSG00000109501	342	ENSG00000109501	WFS1	4.08363e-16	0.315202	0.810955	-0.648434	0.519635	6.63463	5.06158004398571e-10 .	1 x 13	4 p16	wolframin ER transmembrane glycoprotein [Source:HGNC Symbol;Acc:HGNC:12762]
ENSG00000182534	343	ENSG00000182534	MXRA7	1.25457e-16	0.261509	0.807454	-0.556567	0.683497	10.2145	0 .	1 x 13	17 q25	matrix remodeling associated 7 [Source:HGNC Symbol;Acc:HGNC:7541]
ENSG00000130707	344	ENSG00000130707	ASS1	-5.50428e-17	0.323229	0.803938	-0.699138	0.65843	9.5432	1.11022302462516e-16 .	2 x 6	9 q34	argininosuccinate synthase 1 [Source:HGNC Symbol;Acc:HGNC:758]
ENSG00000165973	345	ENSG00000165973	NELL1	-2.19607e-16	0.389623	0.802613	-0.690259	0.691029	10.4288	0 .	2 x 10	11 p15	neural EGFL like 1 [Source:HGNC Symbol;Acc:HGNC:7750]
ENSG00000179673	346	ENSG00000179673	RPRML	6.08252e-17	0.358951	0.799851	-0.701426	0.789675	14.0407	0 .	3 x 9	17 q21	reprimo like [Source:HGNC Symbol;Acc:HGNC:32422]
ENSG00000070961	347	ENSG00000070961	ATP2B1	-2.04917e-17	0.304134	0.799345	-0.612868	0.84372	17.1464	0 .	1 x 12	12 q21	ATPase plasma membrane Ca2+ transporting 1 [Source:HGNC Symbol;Acc:HGNC:814]
ENSG00000141750	348	ENSG00000141750	STAC2	-2.40711e-17	0.293104	0.797287	-0.648186	0.583715	7.84224	1.0564882302333e-12 .	5 x 9	17 q12	SH3 and cysteine rich domain 2 [Source:HGNC Symbol;Acc:HGNC:23990]
ENSG00000112137	349	ENSG00000112137	PHACTR1	1.66944e-16	0.445794	0.79717	-1.55425	0.5421	7.03739	6.7365335532088e-11 .	4 x 10	6 p24	phosphatase and actin regulator 1 [Source:HGNC Symbol;Acc:HGNC:20990]
ENSG00000197971	350	ENSG00000197971	MBP	3.05493e-16	0.501742	0.794806	-1.33397	0.570982	7.58705	4.00801614119928e-12 .	2 x 11	18 q23	myelin basic protein [Source:HGNC Symbol;Acc:HGNC:6925]
ENSG00000179796	351	ENSG00000179796	LRRC3B	-2.91759e-16	0.577911	0.794594	-2.46422	0.632804	8.9151	3.44169137633799e-15 .	1 x 9	3 p24	leucine rich repeat containing 3B [Source:HGNC Symbol;Acc:HGNC:28105]
ENSG00000168952	352	ENSG00000168952	STXBP6	2.01658e-16	0.375732	0.793938	-1.05983	0.638528	9.05083	1.66533453693773e-15 .	4 x 10	14 q12	syntaxin binding protein 6 [Source:HGNC Symbol;Acc:HGNC:19666]
ENSG00000197872	353	ENSG00000197872	FAM49A	2.41461e-16	0.377422	0.785362	-1.172	0.698907	10.66	0 .	1 x 6	2 p24	family with sequence similarity 49 member A [Source:HGNC Symbol;Acc:HGNC:25373]
ENSG00000183018	354	ENSG00000183018	SPNS2	-3.49143e-17	0.316398	0.78419	-0.695125	0.480266	5.97303	1.2407502802958e-08 .	5 x 11	17 p13	sphingolipid transporter 2 [Source:HGNC Symbol;Acc:HGNC:26992]
ENSG00000134780	355	ENSG00000134780	DAGLA	-3.2046e-16	0.317446	0.78404	-0.69893	0.482033	6.00164	1.08397806286575e-08 .	5 x 11	11 q12	diacylglycerol lipase alpha [Source:HGNC Symbol;Acc:HGNC:1165]
ENSG00000149091	356	ENSG00000149091	DGKZ	2.00511e-16	0.294809	0.782483	-0.62857	0.641322	9.11802	1.11022302462516e-15 .	1 x 13	11 p11	diacylglycerol kinase zeta [Source:HGNC Symbol;Acc:HGNC:2857]
ENSG00000165868	357	ENSG00000165868	HSPA12A	-1.07046e-17	0.431404	0.781936	-1.99524	0.749255	12.3413	0 .	1 x 6	10 q25	heat shock protein family A (Hsp70) member 12A [Source:HGNC Symbol;Acc:HGNC:19022]
ENSG00000116977	358	ENSG00000116977	LGALS8	-3.8055e-16	0.393388	0.78181	-0.957092	0.534391	6.89691	1.3685252930884e-10 .	1 x 12	1 q43	galectin 8 [Source:HGNC Symbol;Acc:HGNC:6569]
ENSG00000151090	359	ENSG00000151090	THRB	-2.01191e-16	0.269559	0.781082	-0.689054	0.682068	10.1745	0 .	5 x 10	3 p24	thyroid hormone receptor beta [Source:HGNC Symbol;Acc:HGNC:11799]
ENSG00000184349	360	ENSG00000184349	EFNA5	3.58261e-16	0.290419	0.7804	-0.503446	0.779933	13.5941	0 .	1 x 12	5 q21	ephrin A5 [Source:HGNC Symbol;Acc:HGNC:3225]
ENSG00000128245	361	ENSG00000128245	YWHAH	-1.28962e-16	0.280877	0.775728	-0.615352	0.801705	14.6316	0 .	1 x 12	22 q12	tyrosine 3-monooxygenase/tryptophan 5-monooxygenase activation protein eta [Source:HGNC Symbol;Acc:HGNC:12853]
ENSG00000132535	362	ENSG00000132535	DLG4	-1.46682e-16	0.270097	0.767268	-0.725978	0.441369	5.36568	2.01714329683966e-07 .	4 x 13	17 p13	discs large MAGUK scaffold protein 4 [Source:HGNC Symbol;Acc:HGNC:2903]
ENSG00000070526	363	ENSG00000070526	ST6GALNAC1	-1.94117e-16	0.376949	0.760469	-1.10634	0.336652	3.90009	7.98267193453661e-05 .	3 x 13	17 q25	ST6 N-acetylgalactosaminide alpha-2,6-sialyltransferase 1 [Source:HGNC Symbol;Acc:HGNC:23614]
ENSG00000214575	364	ENSG00000214575	CPEB1	1.54519e-16	0.293128	0.75785	-0.675178	0.666346	9.7486	0 .	3 x 6	15 q25	cytoplasmic polyadenylation element binding protein 1 [Source:HGNC Symbol;Acc:HGNC:21744]
ENSG00000103740	365	ENSG00000103740	ACSBG1	6.39315e-17	0.486312	0.755414	-1.95322	0.545807	7.10584	4.76017003592233e-11 .	1 x 12	15 q25	acyl-CoA synthetase bubblegum family member 1 [Source:HGNC Symbol;Acc:HGNC:29567]
ENSG00000166922	366	ENSG00000166922	SCG5	-2.69279e-16	0.459668	0.750507	-2.0779	0.564851	7.46709	7.4655837067894e-12 .	1 x 6	15 q13	secretogranin V [Source:HGNC Symbol;Acc:HGNC:10816]
ENSG00000074590	367	ENSG00000074590	NUAK1	2.51329e-16	0.374211	0.745168	-1.14227	0.829832	16.2226	0 .	1 x 10	12 q23	NUAK family kinase 1 [Source:HGNC Symbol;Acc:HGNC:14311]
ENSG00000137486	368	ENSG00000137486	ARRB1	3.0642e-17	0.334196	0.744464	-0.833884	0.601226	8.20771	1.53210777398272e-13 .	4 x 9	11 q13	arrestin beta 1 [Source:HGNC Symbol;Acc:HGNC:711]
ENSG00000005882	369	ENSG00000005882	PDK2	-1.21684e-16	0.312636	0.743207	-0.665203	0.574861	7.66391	2.68629563038303e-12 .	2 x 13	17 q21	pyruvate dehydrogenase kinase 2 [Source:HGNC Symbol;Acc:HGNC:8810]
ENSG00000102900	370	ENSG00000102900	NUP93	-1.26974e-17	0.279412	0.741943	-0.614056	0.83599	16.6189	0 .	1 x 12	16 q13	nucleoporin 93 [Source:HGNC Symbol;Acc:HGNC:28958]
ENSG00000157404	371	ENSG00000157404	KIT	3.10625e-17	0.406063	0.740881	-1.20283	0.578436	7.73542	1.84918746981566e-12 .	4 x 9	4 q12	KIT proto-oncogene receptor tyrosine kinase [Source:HGNC Symbol;Acc:HGNC:6342]
ENSG00000130294	372	ENSG00000130294	KIF1A	2.49724e-16	0.425673	0.737846	-1.31139	0.436296	5.2894	2.83062529971012e-07 .	4 x 10	2 q37	kinesin family member 1A [Source:HGNC Symbol;Acc:HGNC:888]
ENSG00000136854	373	ENSG00000136854	STXBP1	5.57252e-16	0.302488	0.732511	-0.834377	0.848933	17.5227	0 .	3 x 10	9 q34	syntaxin binding protein 1 [Source:HGNC Symbol;Acc:HGNC:11444]
ENSG00000170011	374	ENSG00000170011	MYRIP	8.51209e-17	0.324244	0.730453	-0.838071	0.788986	14.0082	0 .	1 x 12	3 p22	myosin VIIA and Rab interacting protein [Source:HGNC Symbol;Acc:HGNC:19156]
ENSG00000106078	375	ENSG00000106078	COBL	3.22009e-16	0.469759	0.727781	-1.80406	0.579263	7.75205	1.69508851399769e-12 .	1 x 12	7 p12	cordon-bleu WH2 repeat protein [Source:HGNC Symbol;Acc:HGNC:22199]
ENSG00000131016	376	ENSG00000131016	AKAP12	-3.69682e-16	0.367705	0.72573	-1.15558	0.535327	6.91383	1.25686683283277e-10 .	2 x 6	6 q25	A-kinase anchoring protein 12 [Source:HGNC Symbol;Acc:HGNC:370]
ENSG00000114405	377	ENSG00000114405	C3orf14	2.6838e-17	0.490978	0.723596	-1.59688	0.506584	6.40947	1.52932577712761e-09 .	1 x 6	3 p14	chromosome 3 open reading frame 14 [Source:HGNC Symbol;Acc:HGNC:25024]
ENSG00000157470	378	ENSG00000157470	FAM81A	-4.37843e-16	0.326502	0.723087	-0.790054	0.750335	12.382	0 .	1 x 12	15 q22	family with sequence similarity 81 member A [Source:HGNC Symbol;Acc:HGNC:28379]
ENSG00000087152	379	ENSG00000087152	ATXN7L3	3.67589e-16	0.243068	0.722302	-0.486378	0.692956	10.4847	0 .	1 x 13	17 q21	ataxin 7 like 3 [Source:HGNC Symbol;Acc:HGNC:25416]
ENSG00000220205	380	ENSG00000220205	VAMP2	-4.76738e-17	0.300328	0.717852	-0.730462	0.62572	8.75049	8.43769498715119e-15 .	5 x 9	17 p13	vesicle associated membrane protein 2 [Source:HGNC Symbol;Acc:HGNC:12643]
ENSG00000153933	381	ENSG00000153933	DGKE	-5.89424e-17	0.216038	0.689888	-0.427339	0.810358	15.0869	0 .	2 x 13	17 q22	diacylglycerol kinase epsilon [Source:HGNC Symbol;Acc:HGNC:2852]
ENSG00000163288	382	ENSG00000163288	GABRB1	3.17794e-16	0.596689	0.689179	-3.12533	0.473951	5.87155	1.99830376690358e-08 .	2 x 7	4 p12	gamma-aminobutyric acid type A receptor beta1 subunit [Source:HGNC Symbol;Acc:HGNC:4081]
ENSG00000198053	383	ENSG00000198053	SIRPA	-7.73314e-17	0.267857	0.655436	-0.666651	0.567508	7.51885	5.71054314946196e-12 .	5 x 10	20 p13	signal regulatory protein alpha [Source:HGNC Symbol;Acc:HGNC:9662]
ENSG00000103034	384	ENSG00000103034	NDRG4	2.63917e-16	0.277995	0.64915	-0.994192	0.695114	10.5478	0 .	4 x 8	16 q21	NDRG family member 4 [Source:HGNC Symbol;Acc:HGNC:14466]
ENSG00000180834	385	ENSG00000180834	MAP6D1	-5.78976e-17	0.339531	0.647571	-0.825507	0.630715	8.86617	4.44089209850063e-15 .	2 x 12	3 q27	MAP6 domain containing 1 [Source:HGNC Symbol;Acc:HGNC:25753]
ENSG00000143153	386	ENSG00000143153	ATP1B1	2.87663e-16	0.298729	0.643381	-0.704382	0.799115	14.5004	0 .	1 x 12	1 q24	ATPase Na+/K+ transporting subunit beta 1 [Source:HGNC Symbol;Acc:HGNC:804]
ENSG00000108797	387	ENSG00000108797	CNTNAP1	7.74317e-17	0.302217	0.638582	-0.728588	0.619978	8.61968	1.68753899743024e-14 .	1 x 13	17 q21	contactin associated protein 1 [Source:HGNC Symbol;Acc:HGNC:8011]
ENSG00000135631	388	ENSG00000135631	RAB11FIP5	-1.40333e-16	0.300773	0.623933	-0.780351	0.635011	8.96715	2.66453525910038e-15 .	1 x 12	2 p13	RAB11 family interacting protein 5 [Source:HGNC Symbol;Acc:HGNC:24845]
ENSG00000100401	389	ENSG00000100401	RANGAP1	3.50806e-16	0.256912	0.61211	-0.694856	0.610874	8.41685	5.01820807130571e-14 .	2 x 13	22 q13	Ran GTPase activating protein 1 [Source:HGNC Symbol;Acc:HGNC:9854]
ENSG00000018625	390	ENSG00000018625	ATP1A2	-3.46553e-16	0.332708	0.610069	-0.948147	0.530714	6.83075	1.90708560054986e-10 .	5 x 9	1 q23	ATPase Na+/K+ transporting subunit alpha 2 [Source:HGNC Symbol;Acc:HGNC:800]
ENSG00000244274	391	ENSG00000244274	DBNDD2	-2.28228e-16	0.30234	0.608967	-0.76738	0.555475	7.28715	1.88601356754248e-11 .	2 x 13	20 q13	dysbindin domain containing 2 [Source:HGNC Symbol;Acc:HGNC:15881]
ENSG00000049759	392	ENSG00000049759	NEDD4L	2.9648e-17	0.247361	0.597046	-0.974021	0.729439	11.6326	0 .	1 x 13	18 q21	neural precursor cell expressed, developmentally down-regulated 4-like, E3 ubiquitin protein ligase [Source:HGNC Symbol;Acc:HGNC:7728]
ENSG00000003137	393	ENSG00000003137	CYP26B1	-2.12974e-16	0.260343	0.589681	-0.533362	0.733125	11.7593	0 .	1 x 13	2 p13	cytochrome P450 family 26 subfamily B member 1 [Source:HGNC Symbol;Acc:HGNC:20581]
ENSG00000175906	394	ENSG00000175906	ARL4D	-4.16123e-16	0.284554	0.582312	-0.637883	0.587356	7.9168	7.13873404833976e-13 .	4 x 12	17 q21	ADP ribosylation factor like GTPase 4D [Source:HGNC Symbol;Acc:HGNC:656]
ENSG00000176595	395	ENSG00000176595	KBTBD11	2.45217e-16	0.350302	0.562052	-1.74511	0.599417	8.16913	1.88071780371502e-13 .	2 x 12	8 p23	kelch repeat and BTB domain containing 11 [Source:HGNC Symbol;Acc:HGNC:29104]
ENSG00000152413	396	ENSG00000152413	HOMER1	-2.78703e-16	0.283562	0.557756	-0.819251	0.614569	8.4985	3.24185123190546e-14 .	5 x 9	5 q14	homer scaffolding protein 1 [Source:HGNC Symbol;Acc:HGNC:17512]
ENSG00000138078	397	ENSG00000138078	PREPL	-3.91474e-16	0.204771	0.528023	-0.665436	0.722906	11.4133	0 .	3 x 13	2 p21	prolyl endopeptidase-like [Source:HGNC Symbol;Acc:HGNC:30228]
ENSG00000114573	398	ENSG00000114573	ATP6V1A	3.36399e-16	0.223725	0.521438	-0.68859	0.637029	9.01505	1.99840144432528e-15 .	3 x 13	3 q13	ATPase H+ transporting V1 subunit A [Source:HGNC Symbol;Acc:HGNC:851]
ENSG00000154917	399	ENSG00000154917	RAB6B	1.56636e-16	0.224412	0.519088	-0.58823	0.61539	8.51678	2.94209101525666e-14 .	5 x 12	3 q22	RAB6B, member RAS oncogene family [Source:HGNC Symbol;Acc:HGNC:14902]
ENSG00000087258	400	ENSG00000087258	GNAO1	-2.27913e-16	0.210249	0.502827	-0.753778	0.558354	7.34197	1.42326150864847e-11 .	4 x 13	16 q13	G protein subunit alpha o1 [Source:HGNC Symbol;Acc:HGNC:4389]
ENSG00000115419	401	ENSG00000115419	GLS	3.90654e-16	0.22116	0.474863	-0.955027	0.581224	7.79165	1.37756472895489e-12 .	4 x 13	2 q32	glutaminase [Source:HGNC Symbol;Acc:HGNC:4331]
ENSG00000115306	402	ENSG00000115306	SPTBN1	4.92929e-16	0.198517	0.474343	-0.426297	0.613497	8.47472	3.68594044175552e-14 .	5 x 12	2 p16	spectrin beta, non-erythrocytic 1 [Source:HGNC Symbol;Acc:HGNC:11275]
ENSG00000074416	403	ENSG00000074416	MGLL	1.59585e-16	0.22911	0.457905	-0.662268	0.57854	7.73751	1.82898141076748e-12 .	5 x 12	3 q21	monoglyceride lipase [Source:HGNC Symbol;Acc:HGNC:17038]
ENSG00000151690	404	ENSG00000151690	MFSD6	-4.52366e-17	0.355601	0.456289	-1.23797	0.441149	5.36236	2.04720848051565e-07 .	4 x 12	2 q32	major facilitator superfamily domain containing 6 [Source:HGNC Symbol;Acc:HGNC:24711]
ENSG00000152154	405	ENSG00000152154	TMEM178A	-6.72385e-17	0.265475	0.426241	-1.13272	0.5139	6.53493	8.27581447815362e-10 .	5 x 8	2 p22	transmembrane protein 178A [Source:HGNC Symbol;Acc:HGNC:28517]

## Sheet: spotD
	Rank	ID	Symbol	mean expression	SD	max delta e	min delta e	correlation	->t.score	->p.value	Metagene	Chromosome	Description
ENSG00000165309	1	ENSG00000165309	ARMC3	1.01331e-16	0.467254	2.52809	-0.651454	0.0500444	0.546605	0.292836915387087 .	1 x 28	10 p12	armadillo repeat containing 3 [Source:HGNC Symbol;Acc:HGNC:30964]
ENSG00000151655	2	ENSG00000151655	ITIH2	6.03378e-17	0.533777	2.02292	-0.915321	0.153792	1.69787	0.0460728444490193 .	1 x 29	10 p14	inter-alpha-trypsin inhibitor heavy chain 2 [Source:HGNC Symbol;Acc:HGNC:6167]
ENSG00000065328	3	ENSG00000065328	MCM10	-4.20262e-16	0.460381	1.68594	-0.742839	-0.103189	-1.1317	0.869982285992691 .	1 x 29	10 p13	minichromosome maintenance 10 replication initiation factor [Source:HGNC Symbol;Acc:HGNC:18043]
ENSG00000042832	4	ENSG00000042832	TG	8.43467e-17	0.324094	1.63248	-0.470057	-0.0654438	-0.715441	0.762130950034552 .	5 x 27	8 q24	thyroglobulin [Source:HGNC Symbol;Acc:HGNC:11764]
ENSG00000197321	5	ENSG00000197321	SVIL	2.94779e-16	0.427387	1.43309	-1.1832	0.183401	2.03519	0.0220266577244793 .	1 x 29	10 p11	supervillin [Source:HGNC Symbol;Acc:HGNC:11480]
ENSG00000134460	6	ENSG00000134460	IL2RA	-1.9102e-16	0.20317	1.40294	-0.378321	0.188406	2.09274	0.0192484021453161 .	1 x 29	10 p15	interleukin 2 receptor subunit alpha [Source:HGNC Symbol;Acc:HGNC:6008]
ENSG00000107968	7	ENSG00000107968	MAP3K8	3.05044e-16	0.499113	1.26086	-1.62156	0.542186	7.03897	6.68277655435645e-11 .	1 x 29	10 p11	mitogen-activated protein kinase kinase kinase 8 [Source:HGNC Symbol;Acc:HGNC:6860]
ENSG00000156509	8	ENSG00000156509	FBXO43	5.73845e-17	0.314786	1.23043	-0.833497	-0.175966	-1.94999	0.973235247771489 .	5 x 27	8 q22	F-box protein 43 [Source:HGNC Symbol;Acc:HGNC:28521]
ENSG00000151632	9	ENSG00000151632	AKR1C2	1.3161e-16	0.45749	1.18289	-1.13938	0.35351	4.12253	3.48266404377462e-05 .	1 x 29	10 p15	aldo-keto reductase family 1 member C2 [Source:HGNC Symbol;Acc:HGNC:385]
ENSG00000151468	10	ENSG00000151468	CCDC3	-2.00769e-16	0.448947	1.12421	-1.06445	-0.127106	-1.39791	0.917629277957538 .	1 x 29	10 p13	coiled-coil domain containing 3 [Source:HGNC Symbol;Acc:HGNC:23813]
ENSG00000150051	11	ENSG00000150051	MKX	4.06776e-17	0.559253	1.11503	-1.26232	0.550266	7.18894	3.11737302638448e-11 .	1 x 29	10 p12	mohawk homeobox [Source:HGNC Symbol;Acc:HGNC:23729]
ENSG00000095739	12	ENSG00000095739	BAMBI	6.69804e-17	0.31013	1.08709	-0.890675	0.443298	5.39485	1.77072038254344e-07 .	1 x 29	10 p12	BMP and activin membrane bound inhibitor [Source:HGNC Symbol;Acc:HGNC:30251]
ENSG00000165983	13	ENSG00000165983	PTER	-9.10849e-17	0.461213	1.06845	-0.900661	0.232431	2.60692	0.00515224899252675 .	1 x 29	10 p13	phosphotriesterase related [Source:HGNC Symbol;Acc:HGNC:9590]
ENSG00000239665	14	ENSG00000239665		1.36933e-16	0.321797	1.04889	-0.695703	0.259935	2.93649	0.00199301712900657 .	1 x 29	10 p13
ENSG00000079112	15	ENSG00000079112	CDH17	8.52547e-18	0.216086	1.01517	-0.433883	0.077251	0.845235	0.199837961106998 .	5 x 27	8 q22	cadherin 17 [Source:HGNC Symbol;Acc:HGNC:1756]
ENSG00000177283	16	ENSG00000177283	FZD8	3.27638e-17	0.266733	1.00452	-0.493722	-0.0789006	-0.863396	0.8051716762212 .	1 x 29	10 p11	frizzled class receptor 8 [Source:HGNC Symbol;Acc:HGNC:4046]
ENSG00000077943	17	ENSG00000077943	ITGA8	1.68837e-16	0.289074	1.00426	-0.376056	-0.0329295	-0.359413	0.640038361165392 .	1 x 29	10 p13	integrin subunit alpha 8 [Source:HGNC Symbol;Acc:HGNC:6144]
ENSG00000107562	18	ENSG00000107562	CXCL12	1.04762e-16	0.417136	0.995401	-1.289	0.552819	7.23693	2.43937092747615e-11 .	1 x 27	10 q11	C-X-C motif chemokine ligand 12 [Source:HGNC Symbol;Acc:HGNC:10672]
ENSG00000134470	19	ENSG00000134470	IL15RA	-8.29609e-17	0.349906	0.984433	-0.830257	0.37151	4.36511	1.36219075439481e-05 .	1 x 29	10 p15	interleukin 15 receptor subunit alpha [Source:HGNC Symbol;Acc:HGNC:5978]
ENSG00000204682	20	ENSG00000204682	CASC10	-1.07715e-17	0.264533	0.973151	-0.703343	-0.376946	-4.43947	0.999989854198718 .	1 x 29	10 p12	cancer susceptibility 10 [Source:HGNC Symbol;Acc:HGNC:31448]
ENSG00000178473	21	ENSG00000178473	UCN3	5.3246e-17	0.212845	0.929103	-0.72385	-0.0865085	-0.947247	0.827283807947376 .	1 x 29	10 p15	urocortin 3 [Source:HGNC Symbol;Acc:HGNC:17781]
ENSG00000151023	22	ENSG00000151023	ENKUR	1.3441e-16	0.426355	0.925768	-1.15393	0.228391	2.55909	0.00587402545465099 .	1 x 29	10 p12	enkurin, TRPC channel interacting protein [Source:HGNC Symbol;Acc:HGNC:28388]
ENSG00000173334	23	ENSG00000173334	TRIB1	2.73446e-16	0.213208	0.925549	-0.408393	0.0913627	1.00084	0.159468505895156 .	5 x 27	8 q24	tribbles pseudokinase 1 [Source:HGNC Symbol;Acc:HGNC:16891]
ENSG00000077327	24	ENSG00000077327	SPAG6	-7.48655e-17	0.161868	0.904724	-0.29291	0.238337	2.6771	0.00423741219214435 .	1 x 29	10 p12	sperm associated antigen 6 [Source:HGNC Symbol;Acc:HGNC:11215]
ENSG00000212743	25	ENSG00000212743		9.19069e-17	0.273515	0.890058	-0.663493	0.327897	3.78627	0.000120576455474808 .	1 x 29	10 p15
ENSG00000107738	26	ENSG00000107738	VSIR	1.396e-16	0.312186	0.889771	-0.951134	0.341738	3.96674	6.24609268591314e-05 .	1 x 26	10 q22	V-set immunoregulatory receptor [Source:HGNC Symbol;Acc:HGNC:30085]
ENSG00000095777	27	ENSG00000095777	MYO3A	-1.26257e-17	0.157623	0.860808	-0.42317	0.0720845	0.7884	0.216015206231172 .	1 x 29	10 p12	myosin IIIA [Source:HGNC Symbol;Acc:HGNC:7601]
ENSG00000148459	28	ENSG00000148459	PDSS1	-1.52818e-16	0.266739	0.85487	-0.766793	0.47902	5.95291	1.36417487306417e-08 .	1 x 29	10 p12	decaprenyl diphosphate synthase subunit 1 [Source:HGNC Symbol;Acc:HGNC:17759]
ENSG00000123243	29	ENSG00000123243	ITIH5	-3.85367e-17	0.320279	0.844061	-0.837655	-0.100018	-1.09657	0.862477528224192 .	1 x 29	10 p14	inter-alpha-trypsin inhibitor heavy chain family member 5 [Source:HGNC Symbol;Acc:HGNC:21449]
ENSG00000134463	30	ENSG00000134463	ECHDC3	1.3916e-17	0.30701	0.835174	-0.651586	0.203245	2.26441	0.0126797575451125 .	1 x 29	10 p14	enoyl-CoA hydratase domain containing 3 [Source:HGNC Symbol;Acc:HGNC:23489]
ENSG00000136750	31	ENSG00000136750	GAD2	-7.58022e-17	0.313307	0.824487	-0.580852	-0.0313529	-0.342188	0.63359333275329 .	1 x 29	10 p12	glutamate decarboxylase 2 [Source:HGNC Symbol;Acc:HGNC:4093]
ENSG00000197889	32	ENSG00000197889	MEIG1	4.30957e-17	0.269616	0.820681	-0.634605	0.442574	5.38389	1.859637976942e-07 .	1 x 29	10 p13	meiosis/spermiogenesis associated 1 [Source:HGNC Symbol;Acc:HGNC:23429]
ENSG00000165995	33	ENSG00000165995	CACNB2	-3.15767e-16	0.334702	0.80921	-0.942749	0.233007	2.61375	0.00505599926970857 .	1 x 29	10 p12	calcium voltage-gated channel auxiliary subunit beta 2 [Source:HGNC Symbol;Acc:HGNC:1402]
ENSG00000107611	34	ENSG00000107611	CUBN	4.70296e-16	0.245642	0.807238	-0.650506	0.0669805	0.732316	0.232707819575425 .	1 x 29	10 p13	cubilin [Source:HGNC Symbol;Acc:HGNC:2548]
ENSG00000078403	35	ENSG00000078403	MLLT10	-2.20267e-16	0.216575	0.804055	-0.665825	0.315248	3.62372	0.00021417061149398 .	1 x 29	10 p12	MLLT10, histone lysine methyltransferase DOT1L cofactor [Source:HGNC Symbol;Acc:HGNC:16063]
ENSG00000065675	36	ENSG00000065675	PRKCQ	-1.00356e-16	0.339825	0.797233	-1.07247	0.376761	4.43693	1.02488548078261e-05 .	1 x 29	10 p15	protein kinase C theta [Source:HGNC Symbol;Acc:HGNC:9410]
ENSG00000008513	37	ENSG00000008513	ST3GAL1	-1.75986e-16	0.26203	0.77201	-0.701087	-0.179524	-1.99072	0.975598189930209 .	5 x 27	8 q24	ST3 beta-galactoside alpha-2,3-sialyltransferase 1 [Source:HGNC Symbol;Acc:HGNC:10862]
ENSG00000077420	38	ENSG00000077420	APBB1IP	5.06272e-17	0.367441	0.759222	-0.809808	0.250695	2.82497	0.00277327149930151 .	1 x 29	10 p12	amyloid beta precursor protein binding family B member 1 interacting protein [Source:HGNC Symbol;Acc:HGNC:17379]
ENSG00000151474	39	ENSG00000151474	FRMD4A	-2.05567e-16	0.204007	0.75413	-0.545907	0.190281	2.11435	0.0182863354057863 .	1 x 29	10 p13	FERM domain containing 4A [Source:HGNC Symbol;Acc:HGNC:25491]
ENSG00000165757	40	ENSG00000165757	JCAD	-9.36655e-18	0.33937	0.74825	-1.1895	0.130382	1.43455	0.0770193692270976 .	1 x 29	10 p11	junctional cadherin 5 associated [Source:HGNC Symbol;Acc:HGNC:29283]
ENSG00000108021	41	ENSG00000108021	FAM208B	4.03717e-17	0.296295	0.740896	-0.832061	0.346395	4.02811	4.97096835170296e-05 .	1 x 29	10 p15	family with sequence similarity 208 member B [Source:HGNC Symbol;Acc:HGNC:23484]
ENSG00000150867	42	ENSG00000150867	PIP4K2A	3.87364e-16	0.328261	0.739462	-0.835134	0.224147	2.50899	0.00672632000227136 .	1 x 29	10 p12	phosphatidylinositol-5-phosphate 4-kinase type 2 alpha [Source:HGNC Symbol;Acc:HGNC:8997]
ENSG00000107485	43	ENSG00000107485	GATA3	8.50062e-17	0.205465	0.727995	-0.273732	-0.270258	-3.06212	0.998641109232799 .	1 x 29	10 p14	GATA binding protein 3 [Source:HGNC Symbol;Acc:HGNC:4172]
ENSG00000178363	44	ENSG00000178363	CALML3	-9.50992e-17	0.173523	0.720039	-0.437304	0.0722103	0.789783	0.215612746860027 .	1 x 29	10 p15	calmodulin like 3 [Source:HGNC Symbol;Acc:HGNC:1452]
ENSG00000179133	45	ENSG00000179133	C10orf67	-1.11252e-17	0.169852	0.71674	-0.337169	-0.109293	-1.19943	0.883629039332364 .	1 x 29	10 p12	chromosome 10 open reading frame 67 [Source:HGNC Symbol;Acc:HGNC:28716]
ENSG00000151033	46	ENSG00000151033	LYZL2	-1.09417e-16	0.147096	0.716294	-0.426007	0.0504334	0.550865	0.291379599081701 .	1 x 29	10 p11	lysozyme like 2 [Source:HGNC Symbol;Acc:HGNC:29613]
ENSG00000120594	47	ENSG00000120594	PLXDC2	-6.73245e-17	0.360948	0.712391	-1.15147	0.450549	5.50535	1.07727119336154e-07 .	1 x 29	10 p12	plexin domain containing 2 [Source:HGNC Symbol;Acc:HGNC:21013]
ENSG00000241058	48	ENSG00000241058	NSUN6	4.80714e-16	0.260165	0.701169	-0.705893	0.285046	3.24407	0.000764893864334315 .	1 x 29	10 p12	NOP2/Sun RNA methyltransferase family member 6 [Source:HGNC Symbol;Acc:HGNC:23529]
ENSG00000169126	49	ENSG00000169126	ARMC4	1.06415e-16	0.157412	0.691312	-0.359617	-0.0488334	-0.533345	0.702605360912126 .	1 x 29	10 p12	armadillo repeat containing 4 [Source:HGNC Symbol;Acc:HGNC:25583]
ENSG00000107551	50	ENSG00000107551	RASSF4	2.91395e-16	0.294197	0.690711	-1.14038	0.382961	4.52238	7.27782397169641e-06 .	1 x 27	10 q11	Ras association domain family member 4 [Source:HGNC Symbol;Acc:HGNC:20793]
ENSG00000148498	51	ENSG00000148498	PARD3	-3.79632e-16	0.26632	0.680145	-0.715666	0.307394	3.5239	0.00030215766207764 .	1 x 29	10 p11	par-3 family cell polarity regulator [Source:HGNC Symbol;Acc:HGNC:16051]
ENSG00000165626	52	ENSG00000165626	BEND7	-6.59864e-17	0.179988	0.673202	-0.467387	0.347167	4.03832	4.78472252158912e-05 .	1 x 29	10 p13	BEN domain containing 7 [Source:HGNC Symbol;Acc:HGNC:23514]
ENSG00000120549	53	ENSG00000120549	KIAA1217	1.10172e-16	0.177764	0.672534	-0.414671	-0.116496	-1.27954	0.898401328591388 .	1 x 29	10 p12	KIAA1217 [Source:HGNC Symbol;Acc:HGNC:25428]
ENSG00000178372	54	ENSG00000178372	CALML5	2.83482e-17	0.21658	0.663019	-0.555888	-0.0399444	-0.43609	0.668219260880178 .	1 x 29	10 p15	calmodulin like 5 [Source:HGNC Symbol;Acc:HGNC:18180]
ENSG00000134461	55	ENSG00000134461	ANKRD16	1.86222e-16	0.225513	0.662007	-0.550729	0.394663	4.68562	3.74172123940308e-06 .	1 x 29	10 p15	ankyrin repeat domain 16 [Source:HGNC Symbol;Acc:HGNC:23471]
ENSG00000216937	56	ENSG00000216937	CCDC7	3.27313e-16	0.181704	0.651398	-0.351102	0.22118	2.47406	0.00738442324657251 .	1 x 29	10 p11	coiled-coil domain containing 7 [Source:HGNC Symbol;Acc:HGNC:26533]
ENSG00000107890	57	ENSG00000107890	ANKRD26	-2.21223e-16	0.355874	0.649182	-1.46632	0.553965	7.25857	2.18358664483276e-11 .	1 x 29	10 p12	ankyrin repeat domain 26 [Source:HGNC Symbol;Acc:HGNC:29186]
ENSG00000198610	58	ENSG00000198610	AKR1C4	1.63093e-16	0.193101	0.648485	-0.420556	0.243769	2.74192	0.00352584859678706 .	1 x 29	10 p15	aldo-keto reductase family 1 member C4 [Source:HGNC Symbol;Acc:HGNC:387]
ENSG00000180694	59	ENSG00000180694	TMEM64	-1.391e-16	0.317791	0.630605	-1.01862	0.297007	3.39307	0.000469588093247042 .	5 x 27	8 q21	transmembrane protein 64 [Source:HGNC Symbol;Acc:HGNC:25441]
ENSG00000067064	60	ENSG00000067064	IDI1	-1.73205e-16	0.219305	0.619551	-0.575179	0.412932	4.94592	1.25755066626709e-06 .	1 x 29	10 p15	isopentenyl-diphosphate delta isomerase 1 [Source:HGNC Symbol;Acc:HGNC:5387]
ENSG00000177291	61	ENSG00000177291	GJD4	2.44782e-16	0.186743	0.608046	-0.473351	-0.0405525	-0.44274	0.67062109788407 .	1 x 29	10 p11	gap junction protein delta 4 [Source:HGNC Symbol;Acc:HGNC:23296]
ENSG00000104375	62	ENSG00000104375	STK3	1.22329e-16	0.249551	0.603378	-0.738412	0.222944	2.49482	0.00698676527175734 .	5 x 27	8 q22	serine/threonine kinase 3 [Source:HGNC Symbol;Acc:HGNC:11406]
ENSG00000151657	63	ENSG00000151657	KIN	2.43626e-16	0.292696	0.601538	-1.37785	0.551859	7.21885	2.6757041027281e-11 .	1 x 29	10 p14	Kin17 DNA and RNA binding protein [Source:HGNC Symbol;Acc:HGNC:6327]
ENSG00000165623	64	ENSG00000165623	UCMA	1.18611e-17	0.132598	0.598578	-0.338765	0.188607	2.09506	0.0191431627869925 .	1 x 29	10 p13	upper zone of growth plate and cartilage matrix associated [Source:HGNC Symbol;Acc:HGNC:25205]
ENSG00000164983	65	ENSG00000164983	TMEM65	4.56247e-16	0.24627	0.589518	-0.788176	0.295484	3.37401	0.00050026654287838 .	5 x 27	8 q24	transmembrane protein 65 [Source:HGNC Symbol;Acc:HGNC:25203]
ENSG00000165996	66	ENSG00000165996	HACD1	1.36675e-18	0.219787	0.587742	-0.502808	0.298359	3.41002	0.000443807808596097 .	1 x 29	10 p12	3-hydroxyacyl-CoA dehydratase 1 [Source:HGNC Symbol;Acc:HGNC:9639]
ENSG00000185875	67	ENSG00000185875	THNSL1	8.19956e-17	0.232812	0.587441	-0.693159	0.570501	7.57756	4.21063184319337e-12 .	1 x 29	10 p12	threonine synthase like 1 [Source:HGNC Symbol;Acc:HGNC:26160]
ENSG00000065665	68	ENSG00000065665	SEC61A2	-5.79006e-17	0.204659	0.587321	-0.726991	0.522157	6.67885	4.06577882472448e-10 .	1 x 29	10 p14	Sec61 translocon alpha 2 subunit [Source:HGNC Symbol;Acc:HGNC:17702]
ENSG00000107863	69	ENSG00000107863	ARHGAP21	-1.02478e-16	0.228878	0.585898	-0.592883	0.109176	1.19813	0.1166233565301 .	1 x 29	10 p12	Rho GTPase activating protein 21 [Source:HGNC Symbol;Acc:HGNC:23725]
ENSG00000148513	70	ENSG00000148513	ANKRD30A	-5.54347e-18	0.146678	0.584959	-0.36148	-0.0364475	-0.39786	0.654276904274267 .	1 x 29	10 p11	ankyrin repeat domain 30A [Source:HGNC Symbol;Acc:HGNC:17234]
ENSG00000165997	71	ENSG00000165997	ARL5B	-1.71742e-16	0.261589	0.578517	-1.11428	0.457001	5.60482	6.85512151488155e-08 .	1 x 29	10 p12	ADP ribosylation factor like GTPase 5B [Source:HGNC Symbol;Acc:HGNC:23052]
ENSG00000034677	72	ENSG00000034677	RNF19A	-3.16073e-17	0.292908	0.57519	-0.833456	0.357109	4.1706	2.89961682172768e-05 .	5 x 27	8 q22	ring finger protein 19A, RBR E3 ubiquitin protein ligase [Source:HGNC Symbol;Acc:HGNC:13432]
ENSG00000148426	73	ENSG00000148426	PROSER2	-8.22727e-17	0.175971	0.574577	-0.317962	-0.15894	-1.75615	0.959182454819362 .	1 x 29	10 p14	proline and serine rich 2 [Source:HGNC Symbol;Acc:HGNC:23728]
ENSG00000151025	74	ENSG00000151025	GPR158	5.85801e-16	0.307623	0.564138	-1.27025	0.267432	3.02761	0.00151134548676257 .	1 x 29	10 p12	G protein-coupled receptor 158 [Source:HGNC Symbol;Acc:HGNC:23689]
ENSG00000177459	75	ENSG00000177459	ERICH5	2.04583e-17	0.154668	0.557277	-0.273259	-0.0949274	-1.04023	0.849829764087609 .	5 x 27	8 q22	glutamate rich 5 [Source:HGNC Symbol;Acc:HGNC:26823]
ENSG00000148450	76	ENSG00000148450	MSRB2	2.14226e-16	0.219715	0.552279	-0.835514	0.476198	5.90752	1.68849294546192e-08 .	1 x 29	10 p12	methionine sulfoxide reductase B2 [Source:HGNC Symbol;Acc:HGNC:17061]
ENSG00000165632	77	ENSG00000165632	TAF3	5.84521e-16	0.204762	0.540896	-0.624798	0.442513	5.38298	1.86726257345171e-07 .	1 x 29	10 p14	TATA-box binding protein associated factor 3 [Source:HGNC Symbol;Acc:HGNC:17303]
ENSG00000183621	78	ENSG00000183621	ZNF438	-8.43754e-17	0.236433	0.536105	-0.497377	0.532379	6.86063	1.64185998130506e-10 .	1 x 29	10 p11	zinc finger protein 438 [Source:HGNC Symbol;Acc:HGNC:21029]
ENSG00000165630	79	ENSG00000165630	PRPF18	-2.79133e-16	0.270464	0.533873	-0.974022	0.640646	9.10172	1.33226762955019e-15 .	1 x 29	10 p13	pre-mRNA processing factor 18 [Source:HGNC Symbol;Acc:HGNC:17351]
ENSG00000183049	80	ENSG00000183049	CAMK1D	-8.74721e-17	0.241254	0.533398	-0.603238	0.108878	1.19482	0.117266651354497 .	1 x 29	10 p13	calcium/calmodulin dependent protein kinase ID [Source:HGNC Symbol;Acc:HGNC:19341]
ENSG00000165629	81	ENSG00000165629	ATP5C1	-6.13638e-16	0.137536	0.520758	-0.374196	0.40613	4.8482	1.90155708423845e-06 .	1 x 29	10 p14	ATP synthase, H+ transporting, mitochondrial F1 complex, gamma polypeptide 1 [Source:HGNC Symbol;Acc:HGNC:833]
ENSG00000067082	82	ENSG00000067082	KLF6	2.04554e-16	0.23241	0.518397	-0.620526	0.299084	3.41913	0.000430505955888227 .	1 x 29	10 p15	Kruppel like factor 6 [Source:HGNC Symbol;Acc:HGNC:2235]
ENSG00000136770	83	ENSG00000136770	DNAJC1	2.18671e-16	0.16234	0.515041	-0.383381	0.0666912	0.729139	0.233674723418057 .	1 x 29	10 p12	DnaJ heat shock protein family (Hsp40) member C1 [Source:HGNC Symbol;Acc:HGNC:20090]
ENSG00000170525	84	ENSG00000170525	PFKFB3	-4.02762e-17	0.220103	0.505345	-0.644282	0.459398	5.64205	5.78196590605984e-08 .	1 x 29	10 p15	6-phosphofructo-2-kinase/fructose-2,6-biphosphatase 3 [Source:HGNC Symbol;Acc:HGNC:8874]
ENSG00000095794	85	ENSG00000095794	CREM	1.88994e-16	0.171665	0.500703	-0.47329	0.451929	5.52653	9.78750922531191e-08 .	1 x 29	10 p11	cAMP responsive element modulator [Source:HGNC Symbol;Acc:HGNC:2352]
ENSG00000123240	86	ENSG00000123240	OPTN	1.08748e-16	0.240009	0.498874	-0.684843	0.427135	5.15324	5.14762020342729e-07 .	1 x 29	10 p13	optineurin [Source:HGNC Symbol;Acc:HGNC:17142]
ENSG00000173848	87	ENSG00000173848	NET1	3.68067e-17	0.243883	0.49141	-0.878181	0.504476	6.37366	1.82060455600208e-09 .	1 x 29	10 p15	neuroepithelial cell transforming 1 [Source:HGNC Symbol;Acc:HGNC:14592]
ENSG00000120539	88	ENSG00000120539	MASTL	-9.18304e-17	0.314123	0.488812	-1.60493	0.345485	4.01609	5.19931478814017e-05 .	1 x 29	10 p12	microtubule associated serine/threonine kinase like [Source:HGNC Symbol;Acc:HGNC:19042]
ENSG00000107937	89	ENSG00000107937	GTPBP4	3.81677e-16	0.153215	0.488799	-0.500483	0.662282	9.64244	0 .	1 x 29	10 p15	GTP binding protein 4 [Source:HGNC Symbol;Acc:HGNC:21535]
ENSG00000078114	90	ENSG00000078114	NEBL	2.0205e-17	0.29429	0.486705	-1.12213	0.137101	1.50986	0.0668655364259043 .	1 x 29	10 p12	nebulette [Source:HGNC Symbol;Acc:HGNC:16932]
ENSG00000148481	91	ENSG00000148481	MINDY3	-7.11093e-18	0.287671	0.467585	-1.30445	0.597741	8.13357	2.27151630838307e-13 .	1 x 29	10 p13	MINDY lysine 48 deubiquitinase 3 [Source:HGNC Symbol;Acc:HGNC:23578]
ENSG00000083307	92	ENSG00000083307	GRHL2	3.93539e-17	0.13328	0.463323	-0.261433	-0.0758444	-0.829755	0.795830512143639 .	5 x 27	8 q22	grainyhead like transcription factor 2 [Source:HGNC Symbol;Acc:HGNC:2799]
ENSG00000151240	93	ENSG00000151240	DIP2C	2.77001e-16	0.149593	0.459947	-0.575806	0.602056	8.22547	1.3944401189292e-13 .	1 x 29	10 p15	disco interacting protein 2 homolog C [Source:HGNC Symbol;Acc:HGNC:29150]
ENSG00000104413	94	ENSG00000104413	ESRP1	-2.07044e-16	0.138909	0.457436	-0.320129	0.0464347	0.507089	0.306515286847945 .	5 x 27	8 q22	epithelial splicing regulatory protein 1 [Source:HGNC Symbol;Acc:HGNC:25966]
ENSG00000099246	95	ENSG00000099246	RAB18	2.02652e-16	0.179931	0.451479	-0.584175	0.641248	9.11622	1.11022302462516e-15 .	1 x 29	10 p12	RAB18, member RAS oncogene family [Source:HGNC Symbol;Acc:HGNC:14244]
ENSG00000133731	96	ENSG00000133731	IMPA1	3.92517e-16	0.164061	0.44097	-0.489517	0.217568	2.43164	0.00826055875772724 .	5 x 27	8 q21	inositol monophosphatase 1 [Source:HGNC Symbol;Acc:HGNC:6050]
ENSG00000164938	97	ENSG00000164938	TP53INP1	2.3726e-16	0.171831	0.4378	-0.44458	0.12239	1.34523	0.0905537308780641 .	5 x 27	8 q22	tumor protein p53 inducible nuclear protein 1 [Source:HGNC Symbol;Acc:HGNC:18022]
ENSG00000198879	98	ENSG00000198879	SFMBT2	1.31533e-16	0.181883	0.435994	-0.614801	0.424719	5.11766	6.0095116860559e-07 .	1 x 29	10 p14	Scm-like with four mbt domains 2 [Source:HGNC Symbol;Acc:HGNC:20256]
ENSG00000148484	99	ENSG00000148484	RSU1	2.15048e-18	0.166822	0.432301	-0.454744	0.540834	7.01415	7.57751639213211e-11 .	1 x 29	10 p13	Ras suppressor protein 1 [Source:HGNC Symbol;Acc:HGNC:10464]
ENSG00000099256	100	ENSG00000099256	PRTFDC1	3.30391e-16	0.22333	0.430849	-0.824993	0.37505	4.41348	1.12502554997507e-05 .	1 x 29	10 p12	phosphoribosyl transferase domain containing 1 [Source:HGNC Symbol;Acc:HGNC:23333]
ENSG00000148444	101	ENSG00000148444	COMMD3	3.74872e-16	0.164131	0.420727	-0.452409	0.424165	5.10951	6.22582626341739e-07 .	1 x 29	10 p12	COMM domain containing 3 [Source:HGNC Symbol;Acc:HGNC:23332]
ENSG00000134452	102	ENSG00000134452	FBXO18	-7.82585e-16	0.171579	0.413776	-0.619327	0.418926	5.03287	8.66879246053109e-07 .	1 x 29	10 p15	F-box protein, helicase, 18 [Source:HGNC Symbol;Acc:HGNC:13620]
ENSG00000120616	103	ENSG00000120616	EPC1	3.39968e-16	0.183117	0.410258	-0.417074	0.463497	5.70609	4.30786361027558e-08 .	1 x 29	10 p11	enhancer of polycomb homolog 1 [Source:HGNC Symbol;Acc:HGNC:19876]
ENSG00000048740	104	ENSG00000048740	CELF2	-2.43569e-16	0.146216	0.408978	-0.459133	0.461435	5.67381	4.99776651174955e-08 .	1 x 29	10 p14	CUGBP Elav-like family member 2 [Source:HGNC Symbol;Acc:HGNC:2550]
ENSG00000181192	105	ENSG00000181192	DHTKD1	-3.40732e-16	0.197402	0.405997	-0.633196	0.411551	4.92601	1.36864053834618e-06 .	1 x 29	10 p14	dehydrogenase E1 and transketolase domain containing 1 [Source:HGNC Symbol;Acc:HGNC:23537]
ENSG00000165609	106	ENSG00000165609	NUDT5	-2.27607e-16	0.152553	0.404415	-0.45334	0.621583	8.65601	1.3988810110277e-14 .	1 x 29	10 p14	nudix hydrolase 5 [Source:HGNC Symbol;Acc:HGNC:8052]
ENSG00000107897	107	ENSG00000107897	ACBD5	-1.19328e-16	0.205071	0.399267	-0.762883	0.566389	7.49701	6.39466257723598e-12 .	1 x 29	10 p12	acyl-CoA binding domain containing 5 [Source:HGNC Symbol;Acc:HGNC:23338]
ENSG00000107951	108	ENSG00000107951	MTPAP	-9.37611e-17	0.164733	0.393537	-0.512139	0.406827	4.85816	1.82343546129005e-06 .	1 x 29	10 p11	mitochondrial poly(A) polymerase [Source:HGNC Symbol;Acc:HGNC:25532]
ENSG00000136754	109	ENSG00000136754	ABI1	-1.23677e-16	0.162473	0.389934	-0.599532	0.821977	15.7443	0 .	1 x 29	10 p12	abl interactor 1 [Source:HGNC Symbol;Acc:HGNC:11320]
ENSG00000104517	110	ENSG00000104517	UBR5	-2.62837e-16	0.17033	0.388017	-0.851131	0.435784	5.28174	2.92818086222724e-07 .	5 x 27	8 q22	ubiquitin protein ligase E3 component n-recognin 5 [Source:HGNC Symbol;Acc:HGNC:16806]
ENSG00000132294	111	ENSG00000132294	EFR3A	5.32173e-17	0.16523	0.384079	-0.414516	0.155881	1.72151	0.0438785848791303 .	5 x 27	8 q24	EFR3 homolog A [Source:HGNC Symbol;Acc:HGNC:28970]
ENSG00000196372	112	ENSG00000196372	ASB13	-5.78241e-17	0.221487	0.380199	-0.752275	0.511275	6.4897	1.03328079426035e-09 .	1 x 29	10 p15	ankyrin repeat and SOCS box containing 13 [Source:HGNC Symbol;Acc:HGNC:19765]
ENSG00000107929	113	ENSG00000107929	LARP4B	-2.81264e-16	0.1589	0.377378	-0.451923	0.59877	8.15538	2.02282635086704e-13 .	1 x 29	10 p15	La ribonucleoprotein domain family member 4B [Source:HGNC Symbol;Acc:HGNC:28987]
ENSG00000148377	114	ENSG00000148377	IDI2	-3.28594e-16	0.167196	0.377365	-0.51636	0.0759819	0.831268	0.203743576333644 .	1 x 29	10 p15	isopentenyl-diphosphate delta isomerase 2 [Source:HGNC Symbol;Acc:HGNC:23487]
ENSG00000178462	115	ENSG00000178462	TUBAL3	-3.8011e-17	0.150046	0.370759	-0.480567	0.0762725	0.834465	0.202845503428578 .	1 x 29	10 p15	tubulin alpha like 3 [Source:HGNC Symbol;Acc:HGNC:23534]
ENSG00000151465	116	ENSG00000151465	CDC123	-1.81099e-16	0.140203	0.370233	-0.406225	0.687315	10.3223	0 .	1 x 29	10 p14	cell division cycle 123 [Source:HGNC Symbol;Acc:HGNC:16827]
ENSG00000136758	117	ENSG00000136758	YME1L1	-6.25456e-17	0.148873	0.359774	-0.534334	0.618284	8.58151	2.07611705604904e-14 .	1 x 29	10 p12	YME1 like 1 ATPase [Source:HGNC Symbol;Acc:HGNC:12843]
ENSG00000072422	118	ENSG00000072422	RHOBTB1	-3.31805e-16	0.179964	0.353444	-0.709274	0.31859	3.66646	0.000184454121627819 .	1 x 27	10 q21	Rho related BTB domain containing 1 [Source:HGNC Symbol;Acc:HGNC:18738]
ENSG00000120563	119	ENSG00000120563	LYZL1	-3.29359e-17	0.101916	0.34121	-0.210667	0.0386824	0.422291	0.336787187758221 .	1 x 29	10 p12	lysozyme like 1 [Source:HGNC Symbol;Acc:HGNC:30502]
ENSG00000057608	120	ENSG00000057608	GDI2	-3.31442e-16	0.142988	0.328474	-0.516185	0.714535	11.1416	0 .	1 x 29	10 p15	GDP dissociation inhibitor 2 [Source:HGNC Symbol;Acc:HGNC:4227]
ENSG00000047056	121	ENSG00000047056	WDR37	3.44689e-16	0.146772	0.326417	-0.427618	0.351044	4.08971	3.9436922798175e-05 .	1 x 29	10 p15	WD repeat domain 37 [Source:HGNC Symbol;Acc:HGNC:31406]
ENSG00000148429	122	ENSG00000148429	USP6NL	1.86308e-16	0.147807	0.316669	-0.383054	0.558131	7.33772	1.45470302470585e-11 .	1 x 29	10 p14	USP6 N-terminal like [Source:HGNC Symbol;Acc:HGNC:16858]
ENSG00000086475	123	ENSG00000086475	SEPHS1	-4.09108e-16	0.155487	0.312273	-0.448735	0.513881	6.53459	8.28955792897546e-10 .	1 x 29	10 p13	selenophosphate synthetase 1 [Source:HGNC Symbol;Acc:HGNC:19685]
ENSG00000136738	124	ENSG00000136738	STAM	-3.17679e-16	0.172914	0.312185	-0.723719	0.738729	11.9563	0 .	1 x 29	10 p12	signal transducing adaptor molecule [Source:HGNC Symbol;Acc:HGNC:11357]
ENSG00000151461	125	ENSG00000151461	UPF2	4.44357e-16	0.261389	0.303079	-1.72436	0.542524	7.04517	6.47616404947371e-11 .	1 x 29	10 p14	UPF2, regulator of nonsense mediated mRNA decay [Source:HGNC Symbol;Acc:HGNC:17854]
ENSG00000095787	126	ENSG00000095787	WAC	3.48378e-17	0.138038	0.303014	-0.521945	0.601285	8.20896	1.52100554373646e-13 .	1 x 29	10 p12	WW domain containing adaptor with coiled-coil [Source:HGNC Symbol;Acc:HGNC:17327]
ENSG00000168283	127	ENSG00000168283	BMI1	-2.95085e-16	0.144087	0.290615	-0.51518	0.60195	8.2232	1.40998324127395e-13 .	1 x 29	10 p12	BMI1 proto-oncogene, polycomb ring finger [Source:HGNC Symbol;Acc:HGNC:1066]
ENSG00000269897	128	ENSG00000269897	COMMD3-BMI1	5.7308e-17	0.14388	0.289918	-0.514828	0.601965	8.22353	1.4077627952247e-13 .	1 x 29	10 p12	COMMD3-BMI1 readthrough [Source:HGNC Symbol;Acc:HGNC:48326]
ENSG00000108100	129	ENSG00000108100	CCNY	-1.76426e-16	0.151173	0.288919	-0.551624	0.600806	8.19872	1.60760293965723e-13 .	1 x 29	10 p11	cyclin Y [Source:HGNC Symbol;Acc:HGNC:23354]
ENSG00000155099	130	ENSG00000155099	TMEM55A	-8.7895e-17	0.204935	0.282261	-1.02491	0.457065	5.60581	6.82424243780844e-08 .	5 x 27	8 q21	transmembrane protein 55A [Source:HGNC Symbol;Acc:HGNC:25452]
ENSG00000134453	131	ENSG00000134453	RBM17	5.65434e-16	0.13423	0.274599	-0.410524	0.570849	7.58441	4.06341627012807e-12 .	1 x 29	10 p15	RNA binding motif protein 17 [Source:HGNC Symbol;Acc:HGNC:16944]
ENSG00000164933	132	ENSG00000164933	SLC25A32	-6.5725e-16	0.209643	0.273667	-0.982425	0.305977	3.50596	0.000321206108609862 .	5 x 27	8 q22	solute carrier family 25 member 32 [Source:HGNC Symbol;Acc:HGNC:29683]
ENSG00000120963	133	ENSG00000120963	ZNF706	9.24804e-17	0.0941982	0.262533	-0.247851	0.230583	2.58503	0.00547213397197943 .	5 x 27	8 q22	zinc finger protein 706 [Source:HGNC Symbol;Acc:HGNC:24992]
ENSG00000205038	134	ENSG00000205038	PKHD1L1	3.18749e-17	0.111457	0.255912	-0.236618	-0.0678413	-0.74177	0.770155991147622 .	5 x 27	8 q23	PKHD1 like 1 [Source:HGNC Symbol;Acc:HGNC:20313]
ENSG00000147649	135	ENSG00000147649	MTDH	-4.50751e-16	0.102575	0.247099	-0.523203	0.173139	1.91768	0.0287740628989754 .	5 x 27	8 q22	metadherin [Source:HGNC Symbol;Acc:HGNC:29608]
ENSG00000180525	136	ENSG00000180525		5.84979e-17	0.0924593	0.20227	-0.204758	-0.112748	-1.23783	0.890891551007122 .	1 x 29	10 p15	proline rich 26 [Source:HGNC Symbol;Acc:HGNC:30724]

## Sheet: spotE
	Rank	ID	Symbol	mean expression	SD	max delta e	min delta e	correlation	->t.score	->p.value	Metagene	Chromosome	Description
ENSG00000148735	1	ENSG00000148735	PLEKHS1	-1.35194e-16	0.367823	2.32065	-0.499887	0.0459242	0.501503	0.308471857409624 .	1 x 45	10 q25	pleckstrin homology domain containing S1 [Source:HGNC Symbol;Acc:HGNC:26285]
ENSG00000133661	2	ENSG00000133661	SFTPD	-3.80014e-17	0.388866	1.66527	-0.836476	0.171505	1.89903	0.0299907881382194 .	1 x 44	10 q22	surfactant protein D [Source:HGNC Symbol;Acc:HGNC:10803]
ENSG00000169129	3	ENSG00000169129	AFAP1L2	-6.03665e-17	0.64823	1.66289	-1.21159	0.318933	3.67085	0.000181630729692683 .	1 x 45	10 q25	actin filament associated protein 1 like 2 [Source:HGNC Symbol;Acc:HGNC:25901]
ENSG00000188916	4	ENSG00000188916	FAM196A	-3.5784e-17	0.545928	1.65765	-0.870833	0.0766654	0.838789	0.20163466661635 .	1 x 45	10 q26	family with sequence similarity 196 member A [Source:HGNC Symbol;Acc:HGNC:33859]
ENSG00000150594	5	ENSG00000150594	ADRA2A	4.03717e-16	0.583445	1.59166	-1.23761	0.123145	1.35366	0.0892055451191942 .	1 x 45	10 q25	adrenoceptor alpha 2A [Source:HGNC Symbol;Acc:HGNC:281]
ENSG00000179774	6	ENSG00000179774	ATOH7	-2.46206e-17	0.392815	1.56926	-0.532108	0.165535	1.83103	0.0347986728568326 .	1 x 44	10 q21	atonal bHLH transcription factor 7 [Source:HGNC Symbol;Acc:HGNC:13907]
ENSG00000138166	7	ENSG00000138166	DUSP5	1.3658e-16	0.53923	1.56258	-1.24044	-0.139512	-1.53693	0.936517344290166 .	1 x 45	10 q25	dual specificity phosphatase 5 [Source:HGNC Symbol;Acc:HGNC:3071]
ENSG00000138316	8	ENSG00000138316	ADAMTS14	-1.19777e-16	0.331465	1.50018	-0.577933	-0.155598	-1.7183	0.955828357548808 .	1 x 43	10 q22	ADAM metallopeptidase with thrombospondin type 1 motif 14 [Source:HGNC Symbol;Acc:HGNC:14899]
ENSG00000119973	9	ENSG00000119973	PRLHR	1.54873e-16	0.785373	1.49381	-1.33793	0.528718	6.79507	2.27963870003123e-10 .	1 x 45	10 q26	prolactin releasing hormone receptor [Source:HGNC Symbol;Acc:HGNC:4464]
ENSG00000229544	10	ENSG00000229544	NKX1-2	3.00571e-16	0.610077	1.46758	-0.891621	0.289175	3.29532	0.000647850971707054 .	1 x 45	10 q26	NK1 homeobox 2 [Source:HGNC Symbol;Acc:HGNC:31652]
ENSG00000172987	11	ENSG00000172987	HPSE2	-1.33731e-16	0.769533	1.46128	-1.63716	0.451509	5.52007	1.00780480849494e-07 .	1 x 45	10 q24	heparanase 2 (inactive) [Source:HGNC Symbol;Acc:HGNC:18374]
ENSG00000107438	12	ENSG00000107438	PDLIM1	2.75262e-18	0.477968	1.44475	-0.973585	-0.425819	-5.13383	0.999999439840773 .	3 x 45	10 q23	PDZ and LIM domain 1 [Source:HGNC Symbol;Acc:HGNC:2067]
ENSG00000186862	13	ENSG00000186862	PDZD7	-7.08608e-17	0.41025	1.44043	-0.739332	0.11251	1.23518	0.109598355934928 .	1 x 45	10 q24	PDZ domain containing 7 [Source:HGNC Symbol;Acc:HGNC:26257]
ENSG00000241935	14	ENSG00000241935	HOGA1	6.99433e-17	0.639387	1.41902	-1.53222	0.15169	1.67412	0.0483667776822907 .	1 x 45	10 q24	4-hydroxy-2-oxoglutarate aldolase 1 [Source:HGNC Symbol;Acc:HGNC:25155]
ENSG00000107807	15	ENSG00000107807	TLX1	8.03421e-17	0.405083	1.38994	-0.804567	0.401246	4.77863	2.54474310834585e-06 .	1 x 45	10 q24	T-cell leukemia homeobox 1 [Source:HGNC Symbol;Acc:HGNC:5056]
ENSG00000119919	16	ENSG00000119919	NKX2-3	-9.3092e-18	0.186702	1.34041	-0.299136	0.0427639	0.466927	0.320703078176813 .	1 x 45	10 q24	NK2 homeobox 3 [Source:HGNC Symbol;Acc:HGNC:7836]
ENSG00000203867	17	ENSG00000203867	RBM20	-1.22912e-16	0.359409	1.30955	-0.655797	-0.302406	-3.4609	0.999625829387933 .	1 x 45	10 q25	RNA binding motif protein 20 [Source:HGNC Symbol;Acc:HGNC:27424]
ENSG00000180644	18	ENSG00000180644	PRF1	-2.20496e-16	0.233644	1.28414	-0.395084	-0.166681	-1.84408	0.966170366833981 .	2 x 43	10 q22	perforin 1 [Source:HGNC Symbol;Acc:HGNC:9360]
ENSG00000165731	19	ENSG00000165731	RET	3.46486e-16	0.516127	1.28055	-0.933995	0.294976	3.36765	0.000510899397606401 .	2 x 43	10 q11	ret proto-oncogene [Source:HGNC Symbol;Acc:HGNC:9967]
ENSG00000177791	20	ENSG00000177791	MYOZ1	2.05873e-17	0.338517	1.26695	-0.630018	0.0201539	0.219898	0.413163873624385 .	1 x 44	10 q22	myozenin 1 [Source:HGNC Symbol;Acc:HGNC:13752]
ENSG00000138115	21	ENSG00000138115	CYP2C8	-9.88745e-17	0.392482	1.25608	-0.640784	-0.105445	-1.15672	0.875147800519638 .	1 x 45	10 q23	cytochrome P450 family 2 subfamily C member 8 [Source:HGNC Symbol;Acc:HGNC:2622]
ENSG00000165886	22	ENSG00000165886	UBTD1	3.6649e-16	0.379617	1.24213	-0.795488	-0.0217995	-0.237861	0.593801102504713 .	2 x 44	10 q24	ubiquitin domain containing 1 [Source:HGNC Symbol;Acc:HGNC:25683]
ENSG00000120049	23	ENSG00000120049	KCNIP2	7.91187e-17	0.631098	1.23992	-1.01036	0.539362	6.9872	8.68336513804024e-11 .	1 x 45	10 q24	potassium voltage-gated channel interacting protein 2 [Source:HGNC Symbol;Acc:HGNC:15522]
ENSG00000138135	24	ENSG00000138135	CH25H	1.19089e-17	0.691404	1.23359	-1.92756	0.250492	2.82254	0.0027930173064068 .	1 x 45	10 q23	cholesterol 25-hydroxylase [Source:HGNC Symbol;Acc:HGNC:1907]
ENSG00000155265	25	ENSG00000155265	GOLGA7B	1.21173e-16	0.423321	1.18443	-0.722761	0.0811751	0.888448	0.188045977771704 .	1 x 45	10 q24	golgin A7 family member B [Source:HGNC Symbol;Acc:HGNC:31668]
ENSG00000065621	26	ENSG00000065621	GSTO2	1.07792e-16	0.407241	1.15504	-0.740301	0.187823	2.08603	0.0195560244823296 .	1 x 45	10 q25	glutathione S-transferase omega 2 [Source:HGNC Symbol;Acc:HGNC:23064]
ENSG00000269891	27	ENSG00000269891		8.06766e-17	0.298098	1.15356	-0.628131	0.176695	1.95833	0.0262654125011591 .	2 x 43	10 q24	ARHGAP19-SLIT1 readthrough (NMD candidate) [Source:HGNC Symbol;Acc:HGNC:48348]
ENSG00000170430	28	ENSG00000170430	MGMT	1.72039e-18	0.341373	1.14256	-0.858743	-0.0939696	-1.02964	0.847367172740194 .	1 x 45	10 q26	O-6-methylguanine-DNA methyltransferase [Source:HGNC Symbol;Acc:HGNC:7059]
ENSG00000203780	29	ENSG00000203780	FANK1	-8.22058e-17	0.368526	1.12484	-0.900532	-0.214581	-2.39663	0.990948139376455 .	1 x 45	10 q26	fibronectin type III and ankyrin repeat domains 1 [Source:HGNC Symbol;Acc:HGNC:23527]
ENSG00000165383	30	ENSG00000165383	LRRC18	-9.55771e-20	0.23346	1.11654	-0.408332	-0.303947	-3.48032	0.99964959561126 .	1 x 43	10 q11	leucine rich repeat containing 18 [Source:HGNC Symbol;Acc:HGNC:23199]
ENSG00000119969	31	ENSG00000119969	HELLS	-2.90373e-16	0.369523	1.10769	-0.743414	-0.0816748	-0.893953	0.813424343012448 .	3 x 45	10 q23	helicase, lymphoid specific [Source:HGNC Symbol;Acc:HGNC:4861]
ENSG00000107954	32	ENSG00000107954	NEURL1	-7.01153e-17	0.371276	1.10425	-0.677131	0.103067	1.13035	0.130301734097182 .	1 x 45	10 q24	neuralized E3 ubiquitin protein ligase 1 [Source:HGNC Symbol;Acc:HGNC:7761]
ENSG00000177354	33	ENSG00000177354	C10orf71	8.16037e-17	0.247316	1.08194	-0.436328	-0.0222055	-0.242293	0.595515008472074 .	1 x 43	10 q11	chromosome 10 open reading frame 71 [Source:HGNC Symbol;Acc:HGNC:26973]
ENSG00000166321	34	ENSG00000166321	NUDT13	1.40498e-17	0.406494	1.07314	-0.966328	0.208483	2.32538	0.0108726185539906 .	1 x 43	10 q22	nudix hydrolase 13 [Source:HGNC Symbol;Acc:HGNC:18827]
ENSG00000173267	35	ENSG00000173267	SNCG	9.29009e-17	0.392885	1.0718	-0.786294	0.190307	2.11465	0.0182732114913878 .	1 x 45	10 q23	synuclein gamma [Source:HGNC Symbol;Acc:HGNC:11141]
ENSG00000180066	36	ENSG00000180066		-5.09043e-17	0.210622	1.05647	-0.376883	-0.088599	-0.970317	0.8330717639533 .	1 x 45	10 q26	chromosome 10 open reading frame 91 [Source:HGNC Symbol;Acc:HGNC:27275]
ENSG00000156521	37	ENSG00000156521	TYSND1	3.57745e-17	0.32999	1.04556	-0.856785	0.523261	6.6983	3.69154262713778e-10 .	1 x 43	10 q22	trypsin domain containing 1 [Source:HGNC Symbol;Acc:HGNC:28531]
ENSG00000188613	38	ENSG00000188613	NANOS1	-7.82872e-17	0.399782	1.0439	-1.67526	0.337791	3.91499	7.55855486785917e-05 .	1 x 45	10 q26	nanos C2HC-type zinc finger 1 [Source:HGNC Symbol;Acc:HGNC:23044]
ENSG00000138160	39	ENSG00000138160	KIF11	-2.37834e-16	0.433303	1.04173	-1.116	-0.0234298	-0.255659	0.60067228961692 .	1 x 44	10 q23	kinesin family member 11 [Source:HGNC Symbol;Acc:HGNC:6388]
ENSG00000183128	40	ENSG00000183128	CALHM3	1.54988e-16	0.197853	1.03662	-0.550834	-0.0429694	-0.469174	0.680098184438688 .	1 x 45	10 q24	calcium homeostasis modulator 3 [Source:HGNC Symbol;Acc:HGNC:23458]
ENSG00000138336	41	ENSG00000138336	TET1	5.50142e-17	0.505923	1.03582	-1.21498	0.704107	10.8168	0 .	1 x 43	10 q21	tet methylcytosine dioxygenase 1 [Source:HGNC Symbol;Acc:HGNC:29484]
ENSG00000197177	42	ENSG00000197177	ADGRA1	-1.09856e-16	0.433658	1.0336	-1.7116	0.502824	6.34571	2.08526684808419e-09 .	1 x 45	10 q26	adhesion G protein-coupled receptor A1 [Source:HGNC Symbol;Acc:HGNC:13838]
ENSG00000107518	43	ENSG00000107518	ATRNL1	1.83995e-16	0.510382	1.02922	-1.57444	0.625487	8.74513	8.65973959207622e-15 .	1 x 45	10 q25	attractin like 1 [Source:HGNC Symbol;Acc:HGNC:29063]
ENSG00000165730	44	ENSG00000165730	STOX1	1.30004e-16	0.566022	1.0212	-1.24867	0.337979	3.91744	7.49095484589013e-05 .	1 x 44	10 q22	storkhead box 1 [Source:HGNC Symbol;Acc:HGNC:23508]
ENSG00000253626	45	ENSG00000253626	EIF5AL1	-1.93047e-16	0.638002	1.02067	-1.37381	0.0993423	1.08908	0.139158698718447 .	1 x 44	10 q22	eukaryotic translation initiation factor 5A-like 1 [Source:HGNC Symbol;Acc:HGNC:17419]
ENSG00000185933	46	ENSG00000185933	CALHM1	-1.31858e-16	0.258452	1.01331	-0.528632	0.0266869	0.291223	0.385693886054783 .	1 x 45	10 q24	calcium homeostasis modulator 1 [Source:HGNC Symbol;Acc:HGNC:23494]
ENSG00000188385	47	ENSG00000188385	JAKMIP3	4.15378e-17	0.574356	1.00135	-1.42668	0.373114	4.387	1.24944364249258e-05 .	1 x 45	10 q26	Janus kinase and microtubule interacting protein 3 [Source:HGNC Symbol;Acc:HGNC:23523]
ENSG00000108018	48	ENSG00000108018	SORCS1	1.61525e-17	0.51168	0.993669	-1.29839	0.131895	1.45148	0.0746387388724057 .	1 x 45	10 q25	sortilin related VPS10 domain containing receptor 1 [Source:HGNC Symbol;Acc:HGNC:16697]
ENSG00000151892	49	ENSG00000151892	GFRA1	-1.42658e-16	0.405139	0.989201	-0.921355	0.692316	10.4661	0 .	1 x 45	10 q25	GDNF family receptor alpha 1 [Source:HGNC Symbol;Acc:HGNC:4243]
ENSG00000204176	50	ENSG00000204176	SYT15	6.76686e-18	0.224112	0.9788	-0.469109	0.103069	1.13037	0.130297159502122 .	1 x 43	10 q11	synaptotagmin 15 [Source:HGNC Symbol;Acc:HGNC:17167]
ENSG00000177234	51	ENSG00000177234	LINC01561	-1.22415e-16	0.481275	0.975232	-1.29977	0.511997	6.5021	9.72307123703331e-10 .	1 x 45	10 q26	long intergenic non-protein coding RNA 1561 [Source:HGNC Symbol;Acc:HGNC:31365]
ENSG00000185532	52	ENSG00000185532	PRKG1	2.34709e-16	0.271603	0.969793	-0.571654	0.203442	2.26669	0.0126076635406932 .	1 x 43	10 q11	protein kinase, cGMP-dependent, type I [Source:HGNC Symbol;Acc:HGNC:9414]
ENSG00000156510	53	ENSG00000156510	HKDC1	1.52445e-17	0.270363	0.968534	-0.464195	0.338406	3.92303	7.33866031239483e-05 .	1 x 43	10 q22	hexokinase domain containing 1 [Source:HGNC Symbol;Acc:HGNC:23302]
ENSG00000203805	54	ENSG00000203805	PLPP4	2.37222e-16	0.324395	0.962808	-1.38021	0.509738	6.46332	1.1757379514421e-09 .	1 x 45	10 q26	phospholipid phosphatase 4 [Source:HGNC Symbol;Acc:HGNC:23531]
ENSG00000107833	55	ENSG00000107833	NPM3	-1.26506e-16	0.30683	0.958947	-0.55892	0.134278	1.47819	0.0709998519221208 .	1 x 45	10 q24	nucleophosmin/nucleoplasmin 3 [Source:HGNC Symbol;Acc:HGNC:7931]
ENSG00000122870	56	ENSG00000122870	BICC1	1.65329e-16	0.264296	0.95468	-0.566315	-0.193655	-2.15329	0.983343369007443 .	1 x 43	10 q21	BicC family RNA binding protein 1 [Source:HGNC Symbol;Acc:HGNC:19351]
ENSG00000174721	57	ENSG00000174721	FGFBP3	1.83126e-16	0.357086	0.939768	-0.898202	0.554283	7.26457	2.11746176148608e-11 .	1 x 45	10 q23	fibroblast growth factor binding protein 3 [Source:HGNC Symbol;Acc:HGNC:23428]
ENSG00000198682	58	ENSG00000198682	PAPSS2	7.0727e-18	0.305424	0.933372	-0.793997	0.352117	4.10398	3.73645714901727e-05 .	1 x 45	10 q23	3'-phosphoadenosine 5'-phosphosulfate synthase 2 [Source:HGNC Symbol;Acc:HGNC:8604]
ENSG00000187122	59	ENSG00000187122	SLIT1	1.47399e-16	0.360011	0.932099	-1.07797	0.534427	6.89755	1.36411326678854e-10 .	1 x 45	10 q24	slit guidance ligand 1 [Source:HGNC Symbol;Acc:HGNC:11085]
ENSG00000198728	60	ENSG00000198728	LDB1	-2.09438e-16	0.291073	0.930697	-0.478989	0.165867	1.83482	0.0345153358968595 .	1 x 45	10 q24	LIM domain binding 1 [Source:HGNC Symbol;Acc:HGNC:6532]
ENSG00000138185	61	ENSG00000138185	ENTPD1	3.13015e-17	0.383066	0.926219	-0.918656	-0.137052	-1.5093	0.933064163134074 .	1 x 45	10 q24	ectonucleoside triphosphate diphosphohydrolase 1 [Source:HGNC Symbol;Acc:HGNC:3363]
ENSG00000122367	62	ENSG00000122367	LDB3	-2.46665e-16	0.494196	0.924345	-0.965894	0.18106	2.00832	0.0234367558434236 .	1 x 45	10 q23	LIM domain binding 3 [Source:HGNC Symbol;Acc:HGNC:15710]
ENSG00000138193	63	ENSG00000138193	PLCE1	-6.14178e-17	0.413808	0.914447	-1.58815	-0.393031	-4.66269	0.999995888168351 .	1 x 43	10 q23	phospholipase C epsilon 1 [Source:HGNC Symbol;Acc:HGNC:17175]
ENSG00000173269	64	ENSG00000173269	MMRN2	-4.85149e-17	0.238349	0.912191	-0.544922	-0.0426828	-0.466039	0.678980304395201 .	1 x 45	10 q23	multimerin 2 [Source:HGNC Symbol;Acc:HGNC:19888]
ENSG00000059915	65	ENSG00000059915	PSD	-6.19339e-18	0.32822	0.903944	-0.833402	0.273942	3.10721	0.00118106784962857 .	1 x 45	10 q24	pleckstrin and Sec7 domain containing [Source:HGNC Symbol;Acc:HGNC:9507]
ENSG00000154493	66	ENSG00000154493	C10orf90	-4.79988e-17	0.398924	0.88267	-0.925828	0.00594874	0.0648942	0.474183563785355 .	1 x 45	10 q26	chromosome 10 open reading frame 90 [Source:HGNC Symbol;Acc:HGNC:26563]
ENSG00000198298	67	ENSG00000198298	ZNF485	1.63131e-16	0.387584	0.878644	-1.01426	0.438707	5.32558	2.41124069377818e-07 .	2 x 43	10 q11	zinc finger protein 485 [Source:HGNC Symbol;Acc:HGNC:23440]
ENSG00000079332	68	ENSG00000079332	SAR1A	-2.39975e-16	0.333929	0.876949	-0.635111	0.249766	2.8138	0.0028650784944757 .	1 x 43	10 q22	secretion associated Ras related GTPase 1A [Source:HGNC Symbol;Acc:HGNC:10534]
ENSG00000166228	69	ENSG00000166228	PCBD1	9.53094e-17	0.430373	0.876753	-1.12579	-0.0950028	-1.04107	0.850022469857813 .	1 x 44	10 q22	pterin-4 alpha-carbinolamine dehydratase 1 [Source:HGNC Symbol;Acc:HGNC:8646]
ENSG00000186188	70	ENSG00000186188	FFAR4	-5.54347e-18	0.24377	0.874424	-0.415621	0.0151975	0.165805	0.43429595865718 .	1 x 45	10 q23	free fatty acid receptor 4 [Source:HGNC Symbol;Acc:HGNC:19061]
ENSG00000185745	71	ENSG00000185745	IFIT1	2.12554e-16	0.327546	0.867434	-0.842525	0.0971209	1.0645	0.144629560239125 .	1 x 45	10 q23	interferon induced protein with tetratricopeptide repeats 1 [Source:HGNC Symbol;Acc:HGNC:5407]
ENSG00000165644	72	ENSG00000165644	COMTD1	4.3889e-17	0.246666	0.854648	-0.446923	0.14088	1.55231	0.0616222468155121 .	2 x 43	10 q22	catechol-O-methyltransferase domain containing 1 [Source:HGNC Symbol;Acc:HGNC:26309]
ENSG00000171798	73	ENSG00000171798	KNDC1	6.2106e-17	0.304903	0.851034	-0.759282	0.0103966	0.11342	0.45494441306909 .	1 x 45	10 q26	kinase non-catalytic C-lobe domain containing 1 [Source:HGNC Symbol;Acc:HGNC:29374]
ENSG00000107796	74	ENSG00000107796	ACTA2	2.9151e-18	0.327217	0.846705	-0.808887	0.0530696	0.579738	0.281593588956525 .	1 x 45	10 q23	actin, alpha 2, smooth muscle, aorta [Source:HGNC Symbol;Acc:HGNC:130]
ENSG00000107872	75	ENSG00000107872	FBXL15	-2.93125e-16	0.442074	0.846303	-1.37106	0.446766	5.44754	1.3980948398995e-07 .	1 x 45	10 q24	F-box and leucine rich repeat protein 15 [Source:HGNC Symbol;Acc:HGNC:28155]
ENSG00000197467	76	ENSG00000197467	COL13A1	6.82802e-17	0.187472	0.843261	-0.441075	-0.0531719	-0.580859	0.718782961994908 .	1 x 44	10 q22	collagen type XIII alpha 1 chain [Source:HGNC Symbol;Acc:HGNC:2190]
ENSG00000095596	77	ENSG00000095596	CYP26A1	7.45501e-17	0.282988	0.840115	-0.46362	-0.0581534	-0.635454	0.736823753081113 .	1 x 45	10 q23	cytochrome P450 family 26 subfamily A member 1 [Source:HGNC Symbol;Acc:HGNC:2603]
ENSG00000121898	78	ENSG00000121898	CPXM2	-1.86576e-16	0.242253	0.835628	-0.48334	-0.0205388	-0.224099	0.588467590843107 .	1 x 45	10 q26	carboxypeptidase X, M14 family member 2 [Source:HGNC Symbol;Acc:HGNC:26977]
ENSG00000107957	79	ENSG00000107957	SH3PXD2A	1.00432e-16	0.351317	0.834932	-0.981767	0.170875	1.89185	0.0304707098466636 .	1 x 45	10 q24	SH3 and PX domains 2A [Source:HGNC Symbol;Acc:HGNC:23664]
ENSG00000119906	80	ENSG00000119906	SLF2	1.73453e-16	0.2312	0.832886	-0.891384	0.255726	2.88559	0.00231996901089204 .	2 x 45	10 q24	SMC5-SMC6 complex localization factor 2 [Source:HGNC Symbol;Acc:HGNC:17814]
ENSG00000119917	81	ENSG00000119917	IFIT3	1.96296e-16	0.284913	0.829496	-0.761695	0.0619545	0.677144	0.249814371730296 .	1 x 45	10 q23	interferon induced protein with tetratricopeptide repeats 3 [Source:HGNC Symbol;Acc:HGNC:5411]
ENSG00000172538	82	ENSG00000172538	FAM170B	5.4995e-17	0.18792	0.819095	-0.391367	0.0221187	0.241346	0.404851297778528 .	1 x 43	10 q11	family with sequence similarity 170 member B [Source:HGNC Symbol;Acc:HGNC:19736]
ENSG00000188611	83	ENSG00000188611	ASAH2	9.79856e-17	0.378026	0.817863	-0.891375	0.559966	7.37284	1.21422871757204e-11 .	1 x 43	10 q11	N-acylsphingosine amidohydrolase 2 [Source:HGNC Symbol;Acc:HGNC:18860]
ENSG00000148541	84	ENSG00000148541	FAM13C	2.77326e-16	0.275062	0.813441	-0.858909	0.651705	9.37312	2.22044604925031e-16 .	1 x 43	10 q21	family with sequence similarity 13 member C [Source:HGNC Symbol;Acc:HGNC:19371]
ENSG00000166169	85	ENSG00000166169	POLL	-1.24709e-16	0.293152	0.809321	-0.674925	0.27125	3.07425	0.00130875629943161 .	1 x 45	10 q24	DNA polymerase lambda [Source:HGNC Symbol;Acc:HGNC:9184]
ENSG00000120055	86	ENSG00000120055	C10orf95	7.41391e-17	0.201381	0.806547	-0.606751	0.108054	1.18567	0.119056413394083 .	1 x 45	10 q24	chromosome 10 open reading frame 95 [Source:HGNC Symbol;Acc:HGNC:25880]
ENSG00000156113	87	ENSG00000156113	KCNMA1	1.13316e-16	0.337039	0.805204	-0.833365	0.163135	1.80376	0.0368992892994143 .	1 x 43	10 q22	potassium calcium-activated channel subfamily M alpha 1 [Source:HGNC Symbol;Acc:HGNC:6284]
ENSG00000138134	88	ENSG00000138134	STAMBPL1	6.22876e-17	0.309538	0.803039	-0.942744	0.467501	5.7691	3.21956099558207e-08 .	1 x 45	10 q23	STAM binding protein like 1 [Source:HGNC Symbol;Acc:HGNC:24105]
ENSG00000156384	89	ENSG00000156384	SFR1	-8.66884e-17	0.318476	0.800695	-0.828921	0.499806	6.29489	2.66717758989898e-09 .	1 x 45	10 q25	SWI5 dependent homologous recombination repair protein 1 [Source:HGNC Symbol;Acc:HGNC:29574]
ENSG00000035403	90	ENSG00000035403	VCL	2.13739e-16	0.195099	0.7961	-0.391587	-0.0913313	-1.00049	0.840447831514595 .	3 x 45	10 q22	vinculin [Source:HGNC Symbol;Acc:HGNC:12665]
ENSG00000099194	91	ENSG00000099194	SCD	-3.23433e-17	0.457809	0.792896	-1.59249	0.462784	5.69492	4.53530519806122e-08 .	1 x 45	10 q24	stearoyl-CoA desaturase [Source:HGNC Symbol;Acc:HGNC:10571]
ENSG00000258539	92	ENSG00000258539		1.48584e-16	0.219287	0.791683	-0.508969	0.16169	1.78735	0.0382132074520423 .	1 x 45	10 q26
ENSG00000183230	93	ENSG00000183230	CTNNA3	2.2388e-16	0.416162	0.791584	-1.04179	0.505452	6.39022	1.67968439157562e-09 .	1 x 44	10 q21	catenin alpha 3 [Source:HGNC Symbol;Acc:HGNC:2511]
ENSG00000156042	94	ENSG00000156042	CFAP70	-1.62433e-16	0.333363	0.791441	-0.793329	-0.0715126	-0.782112	0.782149017086356 .	1 x 43	10 q22	cilia and flagella associated protein 70 [Source:HGNC Symbol;Acc:HGNC:30726]
ENSG00000107815	95	ENSG00000107815	TWNK	1.89166e-16	0.416199	0.791354	-1.11085	0.510846	6.48232	1.07130382343001e-09 .	1 x 45	10 q24	twinkle mtDNA helicase [Source:HGNC Symbol;Acc:HGNC:1160]
ENSG00000070748	96	ENSG00000070748	CHAT	6.70186e-17	0.203697	0.787944	-0.404968	0.0818828	0.896245	0.18596561806765 .	3 x 45	10 q11	choline O-acetyltransferase [Source:HGNC Symbol;Acc:HGNC:1912]
ENSG00000197748	97	ENSG00000197748	CFAP43	1.31132e-16	0.222974	0.785811	-0.352044	-0.405999	-4.84632	0.999998083352447 .	1 x 45	10 q25	cilia and flagella associated protein 43 [Source:HGNC Symbol;Acc:HGNC:26684]
ENSG00000181274	98	ENSG00000181274	FRAT2	2.52878e-16	0.317571	0.784859	-0.856388	0.308735	3.54088	0.000285110201608374 .	1 x 45	10 q24	FRAT2, WNT signaling pathway regulator [Source:HGNC Symbol;Acc:HGNC:16048]
ENSG00000075290	99	ENSG00000075290	WNT8B	2.1826e-16	0.182553	0.781007	-0.473487	0.102761	1.12696	0.131014254923973 .	1 x 45	10 q24	Wnt family member 8B [Source:HGNC Symbol;Acc:HGNC:12789]
ENSG00000120051	100	ENSG00000120051	CFAP58	3.6109e-17	0.158157	0.774382	-0.377627	-0.103746	-1.13787	0.871270212854025 .	1 x 45	10 q25	cilia and flagella associated protein 58 [Source:HGNC Symbol;Acc:HGNC:26676]
ENSG00000176273	101	ENSG00000176273	SLC35G1	-1.1108e-16	0.281187	0.770615	-0.566277	0.263565	2.98054	0.00174483936794423 .	1 x 45	10 q23	solute carrier family 35 member G1 [Source:HGNC Symbol;Acc:HGNC:26607]
ENSG00000182645	102	ENSG00000182645	CCDC172	1.14884e-16	0.165905	0.767604	-0.389007	0.0466048	0.508951	0.305864314042663 .	1 x 45	10 q25	coiled-coil domain containing 172 [Source:HGNC Symbol;Acc:HGNC:30524]
ENSG00000120057	103	ENSG00000120057	SFRP5	-6.00224e-18	0.246142	0.7537	-0.65133	0.131827	1.45072	0.074743974901385 .	1 x 45	10 q24	secreted frizzled related protein 5 [Source:HGNC Symbol;Acc:HGNC:10779]
ENSG00000075826	104	ENSG00000075826	SEC31B	-7.31929e-17	0.435353	0.750245	-1.86711	0.454774	5.57035	8.02138759858906e-08 .	1 x 44	10 q24	SEC31 homolog B, COPII coat complex component [Source:HGNC Symbol;Acc:HGNC:23197]
ENSG00000203772	105	ENSG00000203772	SPRN	-5.84932e-18	0.227479	0.749972	-0.591774	0.209962	2.34264	0.0104042584068971 .	1 x 45	10 q26	shadow of prion protein [Source:HGNC Symbol;Acc:HGNC:16871]
ENSG00000204149	106	ENSG00000204149	AGAP6	-1.35863e-16	0.241322	0.749961	-0.821567	0.345051	4.01037	5.31157508145697e-05 .	1 x 43	10 q11	ArfGAP with GTPase domain, ankyrin repeat and PH domain 6 [Source:HGNC Symbol;Acc:HGNC:23466]
ENSG00000138311	107	ENSG00000138311	ZNF365	5.59795e-17	0.224419	0.749479	-0.792929	0.48113	5.987	1.16159089014189e-08 .	1 x 43	10 q21	zinc finger protein 365 [Source:HGNC Symbol;Acc:HGNC:18194]
ENSG00000182010	108	ENSG00000182010	RTKN2	1.05441e-16	0.321005	0.747571	-0.657834	0.0870455	0.953173	0.171217334527057 .	1 x 43	10 q21	rhotekin 2 [Source:HGNC Symbol;Acc:HGNC:19364]
ENSG00000119922	109	ENSG00000119922	IFIT2	-3.95823e-16	0.274565	0.741378	-0.660785	0.241874	2.71927	0.00376103086419921 .	1 x 45	10 q23	interferon induced protein with tetratricopeptide repeats 2 [Source:HGNC Symbol;Acc:HGNC:5409]
ENSG00000203942	110	ENSG00000203942	C10orf62	-3.20183e-17	0.168085	0.739565	-0.332606	-0.0239824	-0.261693	0.602994628338872 .	1 x 44	10 q24	chromosome 10 open reading frame 62 [Source:HGNC Symbol;Acc:HGNC:23294]
ENSG00000120053	111	ENSG00000120053	GOT1	-8.2158e-17	0.326131	0.737864	-0.792757	0.187937	2.08734	0.0194958176270769 .	1 x 45	10 q24	glutamic-oxaloacetic transaminase 1 [Source:HGNC Symbol;Acc:HGNC:4432]
ENSG00000189319	112	ENSG00000189319	FAM53B	9.59976e-17	0.158946	0.73489	-0.372862	0.0668215	0.730569	0.233239037469994 .	1 x 45	10 q26	family with sequence similarity 53 member B [Source:HGNC Symbol;Acc:HGNC:28968]
ENSG00000043591	113	ENSG00000043591	ADRB1	1.48966e-16	0.317344	0.731854	-0.880022	0.0827551	0.905859	0.183420508432675 .	1 x 45	10 q25	adrenoceptor beta 1 [Source:HGNC Symbol;Acc:HGNC:285]
ENSG00000119938	114	ENSG00000119938	PPP1R3C	-2.66411e-16	0.376893	0.72905	-2.80942	0.262328	2.96552	0.00182607672558888 .	1 x 45	10 q23	protein phosphatase 1 regulatory subunit 3C [Source:HGNC Symbol;Acc:HGNC:9293]
ENSG00000165879	115	ENSG00000165879	FRAT1	-2.16539e-16	0.33956	0.727089	-1.06844	0.40102	4.77542	2.57905512057732e-06 .	1 x 45	10 q24	FRAT1, WNT signaling pathway regulator [Source:HGNC Symbol;Acc:HGNC:3944]
ENSG00000172650	116	ENSG00000172650	AGAP5	-1.6834e-16	0.215131	0.726514	-0.72594	0.29043	3.31094	0.000615659774379163 .	1 x 43	10 q22	ArfGAP with GTPase domain, ankyrin repeat and PH domain 5 [Source:HGNC Symbol;Acc:HGNC:23467]
ENSG00000075891	117	ENSG00000075891	PAX2	2.45633e-17	0.206185	0.725102	-0.391488	-0.0618869	-0.676403	0.749951381476215 .	1 x 45	10 q24	paired box 2 [Source:HGNC Symbol;Acc:HGNC:8616]
ENSG00000138346	118	ENSG00000138346	DNA2	5.59317e-17	0.348183	0.724881	-1.22528	0.213458	2.38348	0.00936594022800696 .	1 x 43	10 q21	DNA replication helicase/nuclease 2 [Source:HGNC Symbol;Acc:HGNC:2939]
ENSG00000198246	119	ENSG00000198246	SLC29A3	-1.04093e-16	0.29167	0.723286	-0.874214	0.346932	4.03521	4.84067977537528e-05 .	1 x 43	10 q22	solute carrier family 29 member 3 [Source:HGNC Symbol;Acc:HGNC:23096]
ENSG00000156395	120	ENSG00000156395	SORCS3	-2.19254e-17	0.482629	0.722702	-1.971	0.698904	10.6599	0 .	1 x 45	10 q25	sortilin related VPS10 domain containing receptor 3 [Source:HGNC Symbol;Acc:HGNC:16699]
ENSG00000197142	121	ENSG00000197142	ACSL5	-1.63188e-16	0.291959	0.711581	-0.654988	0.00498564	0.0543876	0.478358783637647 .	1 x 45	10 q25	acyl-CoA synthetase long chain family member 5 [Source:HGNC Symbol;Acc:HGNC:16526]
ENSG00000235376	122	ENSG00000235376	RPEL1	3.85653e-17	0.279986	0.710445	-0.737755	0.046161	0.504094	0.307563553574084 .	1 x 45	10 q24	ribulose-5-phosphate-3-epimerase like 1 [Source:HGNC Symbol;Acc:HGNC:45241]
ENSG00000197893	123	ENSG00000197893	NRAP	-1.36752e-16	0.126156	0.709961	-0.313086	0.0834848	0.913902	0.18130805617462 .	1 x 45	10 q25	nebulin related anchoring protein [Source:HGNC Symbol;Acc:HGNC:7988]
ENSG00000165476	124	ENSG00000165476	REEP3	9.79282e-17	0.313841	0.709105	-0.724304	0.316007	3.63341	0.000207059886311756 .	1 x 43	10 q21	receptor accessory protein 3 [Source:HGNC Symbol;Acc:HGNC:23711]
ENSG00000165806	125	ENSG00000165806	CASP7	9.33883e-17	0.295069	0.70894	-0.646553	-0.338968	-3.93039	0.999928573472909 .	1 x 45	10 q25	caspase 7 [Source:HGNC Symbol;Acc:HGNC:1508]
ENSG00000188649	126	ENSG00000188649	CC2D2B	-1.81119e-17	0.199409	0.708184	-0.411962	0.0431539	0.471192	0.319182992270054 .	1 x 45	10 q24	coiled-coil and C2 domain containing 2B [Source:HGNC Symbol;Acc:HGNC:31666]
ENSG00000227268	127	ENSG00000227268	KLLN	-9.43345e-17	0.207831	0.701828	-0.442456	-0.0426578	-0.465766	0.67888271434531 .	2 x 44	10 q23	killin, p53-regulated DNA replication inhibitor [Source:HGNC Symbol;Acc:HGNC:37212]
ENSG00000213185	128	ENSG00000213185	FAM24B	-6.83471e-17	0.358554	0.701084	-0.730473	0.393471	4.66887	4.00874573736054e-06 .	1 x 45	10 q26	family with sequence similarity 24 member B [Source:HGNC Symbol;Acc:HGNC:23475]
ENSG00000150760	129	ENSG00000150760	DOCK1	2.94741e-16	0.285811	0.69967	-0.912494	0.317627	3.65412	0.00019260404036392 .	1 x 45	10 q26	dedicator of cytokinesis 1 [Source:HGNC Symbol;Acc:HGNC:2987]
ENSG00000107593	130	ENSG00000107593	PKD2L1	1.42611e-16	0.285417	0.698989	-0.744986	0.0850177	0.930804	0.176919769388956 .	1 x 45	10 q24	polycystin 2 like 1, transient receptor potential cation channel [Source:HGNC Symbol;Acc:HGNC:9011]
ENSG00000171988	131	ENSG00000171988	JMJD1C	8.03803e-17	0.212539	0.698479	-0.661208	0.5134	6.5263	8.6343332483807e-10 .	1 x 43	10 q21	jumonji domain containing 1C [Source:HGNC Symbol;Acc:HGNC:12313]
ENSG00000187164	132	ENSG00000187164	SHTN1	8.04759e-18	0.308015	0.689986	-1.06648	0.237058	2.66187	0.00442238729464584 .	1 x 45	10 q25	shootin 1 [Source:HGNC Symbol;Acc:HGNC:29319]
ENSG00000107798	133	ENSG00000107798	LIPA	-9.02247e-17	0.227363	0.689235	-0.527826	0.456004	5.58937	7.35582699196158e-08 .	1 x 45	10 q23	lipase A, lysosomal acid type [Source:HGNC Symbol;Acc:HGNC:6617]
ENSG00000075073	134	ENSG00000075073	TACR2	-4.95471e-17	0.216045	0.68706	-0.487875	-0.163227	-1.8048	0.963182876302392 .	3 x 45	10 q22	tachykinin receptor 2 [Source:HGNC Symbol;Acc:HGNC:11527]
ENSG00000183605	135	ENSG00000183605	SFXN4	4.54947e-18	0.252808	0.682345	-0.573372	0.335988	3.89142	8.23986050602077e-05 .	1 x 45	10 q26	sideroflexin 4 [Source:HGNC Symbol;Acc:HGNC:16088]
ENSG00000196793	136	ENSG00000196793	ZNF239	2.93871e-16	0.303398	0.680005	-0.885234	0.354468	4.1353	3.3176530353618e-05 .	2 x 43	10 q11	zinc finger protein 239 [Source:HGNC Symbol;Acc:HGNC:13031]
ENSG00000148734	137	ENSG00000148734	NPFFR1	1.55427e-16	0.2477	0.676625	-0.724784	0.059375	0.64885	0.258842791280926 .	1 x 44	10 q22	neuropeptide FF receptor 1 [Source:HGNC Symbol;Acc:HGNC:17425]
ENSG00000119986	138	ENSG00000119986	AVPI1	-2.45748e-16	0.237484	0.674903	-0.969171	0.35173	4.09882	3.81011584414948e-05 .	1 x 45	10 q24	arginine vasopressin induced 1 [Source:HGNC Symbol;Acc:HGNC:30898]
ENSG00000119943	139	ENSG00000119943	PYROXD2	1.491e-17	0.219854	0.674672	-0.524996	-0.312489	-3.58856	0.999758046561962 .	1 x 45	10 q24	pyridine nucleotide-disulphide oxidoreductase domain 2 [Source:HGNC Symbol;Acc:HGNC:23517]
ENSG00000151208	140	ENSG00000151208	DLG5	2.36477e-16	0.263783	0.673906	-0.845365	0.428755	5.17717	4.63697322539147e-07 .	1 x 43	10 q22	discs large MAGUK scaffold protein 5 [Source:HGNC Symbol;Acc:HGNC:2904]
ENSG00000095627	141	ENSG00000095627	TDRD1	-1.29316e-17	0.201543	0.673549	-0.337746	0.130632	1.43735	0.0766216743704753 .	1 x 45	10 q25	tudor domain containing 1 [Source:HGNC Symbol;Acc:HGNC:11712]
ENSG00000172671	142	ENSG00000172671	ZFAND4	1.94213e-17	0.298399	0.673017	-0.567934	-0.0114727	-0.125161	0.5496961746284 .	2 x 43	10 q11	zinc finger AN1-type containing 4 [Source:HGNC Symbol;Acc:HGNC:23504]
ENSG00000198873	143	ENSG00000198873	GRK5	2.90363e-16	0.205284	0.671231	-0.624637	0.259632	2.93282	0.00201508311623888 .	1 x 45	10 q26	G protein-coupled receptor kinase 5 [Source:HGNC Symbol;Acc:HGNC:4544]
ENSG00000095587	144	ENSG00000095587	TLL2	-3.3148e-16	0.231201	0.666337	-0.440345	0.154044	1.70072	0.0458039761972375 .	1 x 45	10 q24	tolloid like 2 [Source:HGNC Symbol;Acc:HGNC:11844]
ENSG00000128805	145	ENSG00000128805	ARHGAP22	2.19464e-16	0.283576	0.658845	-0.931603	0.338847	3.92881	7.18437150537543e-05 .	1 x 43	10 q11	Rho GTPase activating protein 22 [Source:HGNC Symbol;Acc:HGNC:30320]
ENSG00000156671	146	ENSG00000156671	SAMD8	2.51731e-16	0.236965	0.658687	-0.714214	0.644521	9.19569	7.7715611723761e-16 .	1 x 43	10 q22	sterile alpha motif domain containing 8 [Source:HGNC Symbol;Acc:HGNC:26320]
ENSG00000203795	147	ENSG00000203795	FAM24A	-3.45607e-17	0.161366	0.657906	-0.463761	-0.036499	-0.398423	0.654483780498216 .	1 x 45	10 q26	family with sequence similarity 24 member A [Source:HGNC Symbol;Acc:HGNC:23470]
ENSG00000108179	148	ENSG00000108179	PPIF	4.73441e-16	0.289956	0.657339	-0.758801	0.486415	6.07301	7.72824537698114e-09 .	1 x 43	10 q22	peptidylprolyl isomerase F [Source:HGNC Symbol;Acc:HGNC:9259]
ENSG00000148841	149	ENSG00000148841	ITPRIP	-3.76879e-16	0.285667	0.656	-0.640803	-0.156514	-1.72867	0.956768835064318 .	1 x 45	10 q25	inositol 1,4,5-trisphosphate receptor interacting protein [Source:HGNC Symbol;Acc:HGNC:29370]
ENSG00000151650	150	ENSG00000151650	VENTX	-8.12214e-17	0.226043	0.655434	-0.487593	-0.102685	-1.12611	0.868807574706033 .	1 x 45	10 q26	VENT homeobox [Source:HGNC Symbol;Acc:HGNC:13639]
ENSG00000120526	151	ENSG00000120526	NUDCD1	4.70956e-17	0.313899	0.655068	-1.12937	0.263677	2.9819	0.00173763874065025 .	4 x 45	8 q23	NudC domain containing 1 [Source:HGNC Symbol;Acc:HGNC:24306]
ENSG00000099282	152	ENSG00000099282	TSPAN15	-2.053e-17	0.334315	0.653346	-0.930978	0.297837	3.40348	0.000453599529537163 .	1 x 43	10 q22	tetraspanin 15 [Source:HGNC Symbol;Acc:HGNC:23298]
ENSG00000187021	153	ENSG00000187021	PNLIPRP1	4.88972e-17	0.170129	0.648717	-0.415093	0.06084	0.664918	0.2536946796422 .	1 x 45	10 q25	pancreatic lipase related protein 1 [Source:HGNC Symbol;Acc:HGNC:9156]
ENSG00000166343	154	ENSG00000166343	MSS51	-3.76946e-16	0.288953	0.646942	-0.977557	0.220895	2.47071	0.00745040619882342 .	1 x 43	10 q22	MSS51 mitochondrial translational activator [Source:HGNC Symbol;Acc:HGNC:21000]
ENSG00000099284	155	ENSG00000099284	H2AFY2	1.65692e-16	0.375345	0.646939	-1.32977	0.633636	8.93468	3.10862446895044e-15 .	1 x 43	10 q22	H2A histone family member Y2 [Source:HGNC Symbol;Acc:HGNC:14453]
ENSG00000107821	156	ENSG00000107821	KAZALD1	2.67711e-17	0.150952	0.637865	-0.381061	-0.247589	-2.78767	0.996909084297395 .	1 x 45	10 q24	Kazal type serine peptidase inhibitor domain 1 [Source:HGNC Symbol;Acc:HGNC:25460]
ENSG00000166220	157	ENSG00000166220	TBATA	1.26448e-17	0.213124	0.635866	-0.499453	0.274428	3.11318	0.00115922535169855 .	2 x 44	10 q22	thymus, brain and testes associated [Source:HGNC Symbol;Acc:HGNC:23511]
ENSG00000107731	158	ENSG00000107731	UNC5B	-2.45652e-16	0.252733	0.634577	-0.55433	-0.148511	-1.63823	0.947992530637189 .	1 x 43	10 q22	unc-5 netrin receptor B [Source:HGNC Symbol;Acc:HGNC:12568]
ENSG00000079393	159	ENSG00000079393	DUSP13	2.02786e-16	0.160344	0.634545	-0.334239	-0.172326	-1.9084	0.970625760022895 .	1 x 43	10 q22	dual specificity phosphatase 13 [Source:HGNC Symbol;Acc:HGNC:19681]
ENSG00000138161	160	ENSG00000138161	CUZD1	8.64303e-17	0.258522	0.632053	-0.584326	0.173067	1.91687	0.0288263380484006 .	1 x 45	10 q26	CUB and zona pellucida like domains 1 [Source:HGNC Symbol;Acc:HGNC:17937]
ENSG00000107862	161	ENSG00000107862	GBF1	-2.85699e-16	0.229149	0.628335	-0.576704	0.414715	4.9717	1.1266490496098e-06 .	1 x 45	10 q24	golgi brefeldin A resistant guanine nucleotide exchange factor 1 [Source:HGNC Symbol;Acc:HGNC:4181]
ENSG00000119913	162	ENSG00000119913	TECTB	-1.46434e-16	0.15636	0.627852	-0.298024	0.0930298	1.01926	0.155074589745808 .	1 x 45	10 q25	tectorin beta [Source:HGNC Symbol;Acc:HGNC:11721]
ENSG00000107679	163	ENSG00000107679	PLEKHA1	-2.8784e-16	0.2304	0.626177	-0.479613	0.187393	2.08109	0.0197854977878844 .	1 x 45	10 q26	pleckstrin homology domain containing A1 [Source:HGNC Symbol;Acc:HGNC:14335]
ENSG00000203791	164	ENSG00000203791	EEF1AKMT2	-3.69883e-18	0.356014	0.614982	-1.51113	0.571956	7.60627	3.62687657684546e-12 .	1 x 45	10 q26	EEF1A lysine methyltransferase 2 [Source:HGNC Symbol;Acc:HGNC:33787]
ENSG00000189129	165	ENSG00000189129	PLAC9	-3.30697e-17	0.197573	0.613306	-0.547239	0.160737	1.77653	0.0391004249422713 .	1 x 44	10 q22	placenta specific 9 [Source:HGNC Symbol;Acc:HGNC:19255]
ENSG00000138111	166	ENSG00000138111	MFSD13A	7.023e-17	0.237296	0.612595	-0.669315	0.452777	5.53957	9.225681618652e-08 .	1 x 45	10 q24	major facilitator superfamily domain containing 13A [Source:HGNC Symbol;Acc:HGNC:26196]
ENSG00000107443	167	ENSG00000107443	CCNJ	-1.88e-17	0.29333	0.611332	-1.1538	0.369176	4.33335	1.54340556758337e-05 .	1 x 44	10 q24	cyclin J [Source:HGNC Symbol;Acc:HGNC:23434]
ENSG00000099204	168	ENSG00000099204	ABLIM1	-6.24883e-17	0.296474	0.609774	-1.07824	0.207072	2.30894	0.0113361359554336 .	1 x 45	10 q25	actin binding LIM protein 1 [Source:HGNC Symbol;Acc:HGNC:78]
ENSG00000165813	169	ENSG00000165813	CCDC186	-1.24021e-16	0.29665	0.606479	-1.08164	0.321279	3.70095	0.000163363494906199 .	1 x 45	10 q25	coiled-coil domain containing 186 [Source:HGNC Symbol;Acc:HGNC:24349]
ENSG00000100883	170	ENSG00000100883	SRP54	-1.6464e-16	0.261476	0.606424	-0.682731	0.166547	1.84254	0.0339424006211815 .	4 x 41	14 q13	signal recognition particle 54 [Source:HGNC Symbol;Acc:HGNC:11301]
ENSG00000148908	171	ENSG00000148908	RGS10	1.08193e-16	0.30666	0.605008	-0.795315	-0.14307	-1.57694	0.941267636929873 .	1 x 45	10 q26	regulator of G protein signaling 10 [Source:HGNC Symbol;Acc:HGNC:9992]
ENSG00000171311	172	ENSG00000171311	EXOSC1	6.64452e-17	0.240382	0.593913	-0.674345	0.27336	3.10008	0.00120768809385008 .	1 x 45	10 q24	exosome component 1 [Source:HGNC Symbol;Acc:HGNC:17286]
ENSG00000012983	173	ENSG00000012983	MAP4K5	2.30274e-16	0.239829	0.593179	-0.822693	0.480893	5.98317	1.18280776284507e-08 .	2 x 41	14 q22	mitogen-activated protein kinase kinase kinase kinase 5 [Source:HGNC Symbol;Acc:HGNC:6867]
ENSG00000100911	174	ENSG00000100911	PSME2	3.45231e-16	0.183771	0.585669	-0.423273	-0.228662	-2.56229	0.994176946830128 .	4 x 42	14 q12	proteasome activator subunit 2 [Source:HGNC Symbol;Acc:HGNC:9569]
ENSG00000122873	175	ENSG00000122873	CISD1	4.0539e-16	0.304647	0.58509	-0.800731	0.355565	4.14995	3.13763854780102e-05 .	1 x 43	10 q21	CDGSH iron sulfur domain 1 [Source:HGNC Symbol;Acc:HGNC:30880]
ENSG00000198964	176	ENSG00000198964	SGMS1	2.41743e-16	0.329489	0.584606	-1.80927	0.491464	6.15599	5.20236376200245e-09 .	2 x 43	10 q11	sphingomyelin synthase 1 [Source:HGNC Symbol;Acc:HGNC:29799]
ENSG00000077150	177	ENSG00000077150	NFKB2	2.25371e-17	0.20589	0.582793	-0.72933	-0.0412851	-0.450751	0.673505442570949 .	1 x 45	10 q24	nuclear factor kappa B subunit 2 [Source:HGNC Symbol;Acc:HGNC:7795]
ENSG00000148660	178	ENSG00000148660	CAMK2G	-2.8243e-17	0.220613	0.581822	-0.580351	0.0879607	0.963271	0.168682393543149 .	1 x 43	10 q22	calcium/calmodulin dependent protein kinase II gamma [Source:HGNC Symbol;Acc:HGNC:1463]
ENSG00000138152	179	ENSG00000138152	BTBD16	-5.64669e-17	0.181103	0.581366	-0.42992	0.00335028	0.0365474	0.485453554836663 .	1 x 45	10 q26	BTB domain containing 16 [Source:HGNC Symbol;Acc:HGNC:26340]
ENSG00000196693	180	ENSG00000196693	ZNF33B	3.47136e-17	0.186158	0.580969	-0.395733	0.339835	3.94175	6.85005189218213e-05 .	2 x 43	10 q11	zinc finger protein 33B [Source:HGNC Symbol;Acc:HGNC:13097]
ENSG00000165863	181	ENSG00000165863	C10orf82	-1.09531e-16	0.191445	0.578465	-0.434391	0.0260891	0.284695	0.388186354153461 .	1 x 45	10 q25	chromosome 10 open reading frame 82 [Source:HGNC Symbol;Acc:HGNC:28500]
ENSG00000132334	182	ENSG00000132334	PTPRE	2.02901e-16	0.245157	0.577147	-0.559045	0.471555	5.83335	2.3883599875596e-08 .	1 x 45	10 q26	protein tyrosine phosphatase, receptor type E [Source:HGNC Symbol;Acc:HGNC:9669]
ENSG00000165646	183	ENSG00000165646	SLC18A2	2.21739e-18	0.174263	0.576887	-0.380212	0.244769	2.75388	0.00340704883474019 .	1 x 45	10 q25	solute carrier family 18 member A2 [Source:HGNC Symbol;Acc:HGNC:10935]
ENSG00000148795	184	ENSG00000148795	CYP17A1	5.86939e-17	0.162898	0.576549	-0.369038	-0.0451459	-0.492986	0.688534621260196 .	1 x 45	10 q24	cytochrome P450 family 17 subfamily A member 1 [Source:HGNC Symbol;Acc:HGNC:2593]
ENSG00000107902	185	ENSG00000107902	LHPP	2.37184e-16	0.426227	0.57633	-1.49153	0.295053	3.36862	0.000509267642188727 .	1 x 45	10 q26	phospholysine phosphohistidine inorganic pyrophosphate phosphatase [Source:HGNC Symbol;Acc:HGNC:30042]
ENSG00000165832	186	ENSG00000165832	TRUB1	-2.56529e-17	0.233999	0.575206	-0.596869	0.610961	8.41875	4.9737991503207e-14 .	1 x 45	10 q25	TruB pseudouridine synthase family member 1 [Source:HGNC Symbol;Acc:HGNC:16060]
ENSG00000095539	187	ENSG00000095539	SEMA4G	-5.12178e-16	0.298409	0.574598	-0.739279	0.432085	5.22657	3.73421172650268e-07 .	1 x 45	10 q24	semaphorin 4G [Source:HGNC Symbol;Acc:HGNC:10735]
ENSG00000165887	188	ENSG00000165887	ANKRD2	6.36065e-17	0.208224	0.573603	-0.548128	0.119581	1.3139	0.0957028418517671 .	1 x 45	10 q24	ankyrin repeat domain 2 [Source:HGNC Symbol;Acc:HGNC:495]
ENSG00000138182	189	ENSG00000138182	KIF20B	3.3884e-16	0.280752	0.571761	-0.832862	0.0492916	0.538362	0.295666244439907 .	1 x 43	10 q23	kinesin family member 20B [Source:HGNC Symbol;Acc:HGNC:7212]
ENSG00000243660	190	ENSG00000243660		-1.72947e-16	0.223227	0.569694	-0.806831	-0.0284478	-0.310455	0.621620926479747 .	2 x 43	10 q11	zinc finger protein 487 [Source:HGNC Symbol;Acc:HGNC:23488]
ENSG00000180628	191	ENSG00000180628	PCGF5	-1.66839e-16	0.218101	0.567602	-0.819639	0.444126	5.40741	1.67394179406699e-07 .	1 x 45	10 q23	polycomb group ring finger 5 [Source:HGNC Symbol;Acc:HGNC:28264]
ENSG00000065618	192	ENSG00000065618	COL17A1	-1.10678e-16	0.155925	0.56717	-0.412958	-0.11103	-1.21873	0.887320785743016 .	1 x 45	10 q25	collagen type XVII alpha 1 chain [Source:HGNC Symbol;Acc:HGNC:2194]
ENSG00000185737	193	ENSG00000185737	NRG3	-5.99842e-17	0.502997	0.566421	-1.95923	0.51318	6.5225	8.79693429212125e-10 .	1 x 44	10 q23	neuregulin 3 [Source:HGNC Symbol;Acc:HGNC:7999]
ENSG00000100926	194	ENSG00000100926	TM9SF1	-1.43896e-16	0.186157	0.566387	-0.465488	-0.203195	-2.26383	0.98730190452335 .	4 x 41	14 q12	transmembrane 9 superfamily member 1 [Source:HGNC Symbol;Acc:HGNC:11864]
ENSG00000095485	195	ENSG00000095485	CWF19L1	4.91266e-17	0.265099	0.566229	-0.682591	0.508556	6.4431	1.29790422853659e-09 .	1 x 45	10 q24	CWF19 like 1, cell cycle control (S. pombe) [Source:HGNC Symbol;Acc:HGNC:25613]
ENSG00000198408	196	ENSG00000198408	MGEA5	-4.30383e-17	0.178322	0.56589	-0.471243	0.577487	7.71637	2.04281036531029e-12 .	1 x 45	10 q24	meningioma expressed antigen 5 (hyaluronidase) [Source:HGNC Symbol;Acc:HGNC:7056]
ENSG00000156650	197	ENSG00000156650	KAT6B	-2.13672e-16	0.247725	0.565059	-0.963859	0.419921	5.04738	8.14411158511774e-07 .	1 x 43	10 q22	lysine acetyltransferase 6B [Source:HGNC Symbol;Acc:HGNC:17582]
ENSG00000068383	198	ENSG00000068383	INPP5A	1.28991e-16	0.282016	0.565001	-0.953387	0.524315	6.7169	3.36562333558277e-10 .	1 x 45	10 q26	inositol polyphosphate-5-phosphatase A [Source:HGNC Symbol;Acc:HGNC:6076]
ENSG00000171813	199	ENSG00000171813	PWWP2B	-3.77912e-17	0.20595	0.561633	-0.622906	0.248162	2.79454	0.00303003632648868 .	1 x 45	10 q26	PWWP domain containing 2B [Source:HGNC Symbol;Acc:HGNC:25150]
ENSG00000198018	200	ENSG00000198018	ENTPD7	1.07008e-16	0.170178	0.559533	-0.379982	0.124135	1.36471	0.0874590441505134 .	1 x 44	10 q24	ectonucleoside triphosphate diphosphohydrolase 7 [Source:HGNC Symbol;Acc:HGNC:19745]
ENSG00000138136	201	ENSG00000138136	LBX1	1.83212e-16	0.160716	0.559222	-0.411937	0.00271426	0.0296092	0.488214158633069 .	1 x 45	10 q24	ladybird homeobox 1 [Source:HGNC Symbol;Acc:HGNC:16960]
ENSG00000151640	202	ENSG00000151640	DPYSL4	-1.50209e-16	0.322461	0.558955	-1.01619	0.622994	8.6881	1.17683640610267e-14 .	1 x 45	10 q26	dihydropyrimidinase like 4 [Source:HGNC Symbol;Acc:HGNC:3016]
ENSG00000173145	203	ENSG00000173145	NOC3L	4.00621e-16	0.218831	0.552793	-0.820676	0.310317	3.56095	0.000266128630489693 .	1 x 45	10 q23	NOC3 like DNA replication regulator [Source:HGNC Symbol;Acc:HGNC:24034]
ENSG00000165338	204	ENSG00000165338	HECTD2	4.09261e-17	0.303112	0.552413	-1.2701	0.470387	5.81478	2.60414170227818e-08 .	1 x 45	10 q23	HECT domain E3 ubiquitin protein ligase 2 [Source:HGNC Symbol;Acc:HGNC:26736]
ENSG00000204161	205	ENSG00000204161	C10orf128	2.08931e-17	0.192469	0.549515	-0.463761	0.273067	3.09649	0.00122127856268273 .	1 x 43	10 q11	chromosome 10 open reading frame 128 [Source:HGNC Symbol;Acc:HGNC:27274]
ENSG00000152782	206	ENSG00000152782	PANK1	-2.77747e-17	0.312994	0.548572	-0.893975	0.590178	7.9751	5.25024468345237e-13 .	1 x 45	10 q23	pantothenate kinase 1 [Source:HGNC Symbol;Acc:HGNC:8598]
ENSG00000108175	207	ENSG00000108175	ZMIZ1	-2.37308e-16	0.18286	0.546595	-0.431975	0.405065	4.83298	2.02712469654642e-06 .	2 x 44	10 q22	zinc finger MIZ-type containing 1 [Source:HGNC Symbol;Acc:HGNC:16493]
ENSG00000166189	208	ENSG00000166189	HPS6	-1.55657e-16	0.20294	0.544734	-0.622526	0.415112	4.97745	1.09933109093685e-06 .	1 x 45	10 q24	HPS6, biogenesis of lysosomal organelles complex 2 subunit 3 [Source:HGNC Symbol;Acc:HGNC:18817]
ENSG00000107960	209	ENSG00000107960	STN1	4.24744e-17	0.2427	0.544394	-0.560975	0.0229308	0.250211	0.401427827429177 .	1 x 45	10 q24	STN1, CST complex subunit [Source:HGNC Symbol;Acc:HGNC:26200]
ENSG00000176171	210	ENSG00000176171	BNIP3	8.04854e-17	0.167815	0.543549	-0.496738	0.554497	7.26863	2.07388550776955e-11 .	1 x 45	10 q26	BCL2 interacting protein 3 [Source:HGNC Symbol;Acc:HGNC:1084]
ENSG00000107736	211	ENSG00000107736	CDH23	-4.35449e-17	0.153337	0.543029	-0.366312	0.0397116	0.433544	0.332702267790856 .	1 x 43	10 q22	cadherin related 23 [Source:HGNC Symbol;Acc:HGNC:13733]
ENSG00000119912	212	ENSG00000119912	IDE	9.69342e-17	0.215879	0.542916	-0.757812	0.380026	4.48184	8.56566621765253e-06 .	2 x 45	10 q23	insulin degrading enzyme [Source:HGNC Symbol;Acc:HGNC:5381]
ENSG00000270316	213	ENSG00000270316		-2.92542e-16	0.312026	0.541571	-0.972814	0.307699	3.52775	0.000298202330599739 .	2 x 44	10 q24	BORCS7-ASMT readthrough (NMD candidate) [Source:HGNC Symbol;Acc:HGNC:49183]
ENSG00000214435	214	ENSG00000214435	AS3MT	-4.39654e-17	0.312006	0.541549	-0.972767	0.307698	3.52774	0.000298217715312576 .	1 x 45	10 q24	arsenite methyltransferase [Source:HGNC Symbol;Acc:HGNC:17452]
ENSG00000107521	215	ENSG00000107521	HPS1	3.79632e-17	0.164815	0.541176	-0.393505	-0.248243	-2.79552	0.996978535347746 .	1 x 45	10 q24	HPS1, biogenesis of lysosomal organelles complex 3 subunit 1 [Source:HGNC Symbol;Acc:HGNC:5163]
ENSG00000214655	216	ENSG00000214655	ZSWIM8	-1.16585e-16	0.152432	0.540249	-0.382844	0.336826	3.90236	7.91660989383214e-05 .	1 x 44	10 q22	zinc finger SWIM-type containing 8 [Source:HGNC Symbol;Acc:HGNC:23528]
ENSG00000188373	217	ENSG00000188373	C10orf99	-1.48336e-16	0.138323	0.539992	-0.282257	-0.0445421	-0.48638	0.686203758014816 .	2 x 43	10 q23	chromosome 10 open reading frame 99 [Source:HGNC Symbol;Acc:HGNC:31428]
ENSG00000155256	218	ENSG00000155256	ZFYVE27	1.16614e-16	0.251303	0.534108	-0.695107	0.446377	5.44161	1.43588934964356e-07 .	1 x 45	10 q24	zinc finger FYVE-type containing 27 [Source:HGNC Symbol;Acc:HGNC:26559]
ENSG00000154485	219	ENSG00000154485	MMP21	-1.43452e-16	0.130706	0.532097	-0.313459	-0.0562716	-0.614825	0.730077807072539 .	1 x 45	10 q26	matrix metallopeptidase 21 [Source:HGNC Symbol;Acc:HGNC:14357]
ENSG00000169826	220	ENSG00000169826	CSGALNACT2	2.52037e-17	0.217251	0.527726	-1.12576	0.385397	4.55614	6.34985147751621e-06 .	2 x 43	10 q11	chondroitin sulfate N-acetylgalactosaminyltransferase 2 [Source:HGNC Symbol;Acc:HGNC:24292]
ENSG00000172731	221	ENSG00000172731	LRRC20	3.72139e-16	0.260144	0.52714	-0.748108	0.449013	5.48183	1.19800319886565e-07 .	1 x 44	10 q22	leucine rich repeat containing 20 [Source:HGNC Symbol;Acc:HGNC:23421]
ENSG00000204175	222	ENSG00000204175	GPRIN2	-8.35343e-17	0.188462	0.526764	-0.415989	-0.165434	-1.82989	0.965115416783169 .	1 x 43	10 q11	G protein regulated inducer of neurite outgrowth 2 [Source:HGNC Symbol;Acc:HGNC:23730]
ENSG00000107829	223	ENSG00000107829	FBXW4	5.55685e-17	0.19487	0.525739	-0.594309	0.398497	4.73967	2.99238200596186e-06 .	1 x 45	10 q24	F-box and WD repeat domain containing 4 [Source:HGNC Symbol;Acc:HGNC:10847]
ENSG00000184719	224	ENSG00000184719	RNLS	-1.25082e-16	0.187298	0.523793	-0.381693	0.0231453	0.252553	0.400524573883879 .	1 x 45	10 q23	renalase, FAD dependent amine oxidase [Source:HGNC Symbol;Acc:HGNC:25641]
ENSG00000107816	225	ENSG00000107816	LZTS2	1.00547e-17	0.210966	0.522108	-0.559082	0.212947	2.37751	0.00951175076461874 .	1 x 45	10 q24	leucine zipper tumor suppressor 2 [Source:HGNC Symbol;Acc:HGNC:29381]
ENSG00000182771	226	ENSG00000182771	GRID1	-3.4877e-16	0.243474	0.518167	-0.830276	0.675151	9.98405	0 .	2 x 44	10 q23	glutamate ionotropic receptor delta type subunit 1 [Source:HGNC Symbol;Acc:HGNC:4575]
ENSG00000165406	227	ENSG00000165406	MARCH8	-3.31098e-16	0.255897	0.517156	-0.800852	0.581848	7.8043	1.28919097619473e-12 .	2 x 43	10 q11	membrane associated ring-CH-type finger 8 [Source:HGNC Symbol;Acc:HGNC:23356]
ENSG00000185303	228	ENSG00000185303	SFTPA2	1.41206e-16	0.143542	0.516763	-0.446009	0.0303392	0.331114	0.370570331220513 .	1 x 44	10 q22	surfactant protein A2 [Source:HGNC Symbol;Acc:HGNC:10799]
ENSG00000198924	229	ENSG00000198924	DCLRE1A	-4.11746e-17	0.316792	0.514651	-1.57175	0.429519	5.18847	4.41328042444233e-07 .	1 x 45	10 q25	DNA cross-link repair 1A [Source:HGNC Symbol;Acc:HGNC:17660]
ENSG00000155287	230	ENSG00000155287	SLC25A28	-8.49107e-17	0.134866	0.513771	-0.610155	0.503589	6.35865	1.95833815830326e-09 .	1 x 45	10 q24	solute carrier family 25 member 28 [Source:HGNC Symbol;Acc:HGNC:23472]
ENSG00000128815	231	ENSG00000128815	WDFY4	-6.86912e-17	0.20813	0.511521	-0.481345	-0.0743266	-0.813056	0.791095210278251 .	1 x 43	10 q11	WDFY family member 4 [Source:HGNC Symbol;Acc:HGNC:29323]
ENSG00000112079	232	ENSG00000112079	STK38	1.26955e-16	0.230361	0.509794	-0.911753	-0.198301	-2.20704	0.985384976687239 .	5 x 43	6 p21	serine/threonine kinase 38 [Source:HGNC Symbol;Acc:HGNC:17847]
ENSG00000213390	233	ENSG00000213390	ARHGAP19	-2.12468e-17	0.229396	0.506421	-0.689898	0.172225	1.90725	0.0294491925951201 .	1 x 45	10 q24	Rho GTPase activating protein 19 [Source:HGNC Symbol;Acc:HGNC:23724]
ENSG00000151893	234	ENSG00000151893	CACUL1	2.71955e-16	0.163406	0.50638	-0.38185	0.478195	5.93961	1.45223099101699e-08 .	1 x 45	10 q26	CDK2 associated cullin domain 1 [Source:HGNC Symbol;Acc:HGNC:23727]
ENSG00000103257	235	ENSG00000103257	SLC7A5	7.6519e-17	0.21182	0.505732	-0.775001	-0.0647744	-0.708092	0.759863595809842 .	5 x 43	16 q24	solute carrier family 7 member 5 [Source:HGNC Symbol;Acc:HGNC:11063]
ENSG00000249967	236	ENSG00000249967		-1.599e-16	0.211772	0.505467	-0.66927	0.414693	4.97138	1.12819574538126e-06 .	1 x 45	10 q24
ENSG00000166033	237	ENSG00000166033	HTRA1	-2.37031e-18	0.188956	0.505443	-0.754413	0.229603	2.57342	0.00564884551575773 .	1 x 45	10 q26	HtrA serine peptidase 1 [Source:HGNC Symbol;Acc:HGNC:9476]
ENSG00000151553	238	ENSG00000151553	FAM160B1	1.10086e-16	0.138127	0.504837	-0.328304	0.525382	6.73576	3.06419112305889e-10 .	1 x 45	10 q25	family with sequence similarity 160 member B1 [Source:HGNC Symbol;Acc:HGNC:29320]
ENSG00000148843	239	ENSG00000148843	PDCD11	-1.25732e-16	0.19037	0.50245	-0.409455	0.55228	7.22677	2.56956678157394e-11 .	1 x 45	10 q24	programmed cell death 11 [Source:HGNC Symbol;Acc:HGNC:13408]
ENSG00000107643	240	ENSG00000107643	MAPK8	3.52335e-16	0.196715	0.502044	-0.639275	0.656659	9.49804	2.22044604925031e-16 .	3 x 45	10 q11	mitogen-activated protein kinase 8 [Source:HGNC Symbol;Acc:HGNC:6881]
ENSG00000175018	241	ENSG00000175018	TEX36	3.00208e-17	0.186023	0.499751	-0.459766	0.0255746	0.279077	0.390334962347985 .	1 x 45	10 q26	testis expressed 36 [Source:HGNC Symbol;Acc:HGNC:31653]
ENSG00000138315	242	ENSG00000138315	OIT3	1.8628e-17	0.160177	0.498033	-0.367318	-0.0568099	-0.620726	0.73201644372081 .	1 x 43	10 q22	oncoprotein induced transcript 3 [Source:HGNC Symbol;Acc:HGNC:29953]
ENSG00000151929	243	ENSG00000151929	BAG3	-1.51738e-16	0.235018	0.497272	-0.774265	0.186332	2.06888	0.0203616431549452 .	1 x 45	10 q26	BCL2 associated athanogene 3 [Source:HGNC Symbol;Acc:HGNC:939]
ENSG00000166135	244	ENSG00000166135	HIF1AN	-4.39425e-16	0.162826	0.494147	-0.438487	0.507791	6.43003	1.38340072730614e-09 .	1 x 45	10 q24	hypoxia inducible factor 1 alpha subunit inhibitor [Source:HGNC Symbol;Acc:HGNC:17113]
ENSG00000108187	245	ENSG00000108187	PBLD	-3.86275e-16	0.240635	0.49343	-0.860473	0.517134	6.591	6.27909058081855e-10 .	2 x 44	10 q21	phenazine biosynthesis like protein domain containing [Source:HGNC Symbol;Acc:HGNC:23301]
ENSG00000171206	246	ENSG00000171206	TRIM8	-1.02707e-16	0.230797	0.491695	-0.754559	0.548964	7.16459	3.52973206219076e-11 .	1 x 45	10 q24	tripartite motif containing 8 [Source:HGNC Symbol;Acc:HGNC:15579]
ENSG00000182022	247	ENSG00000182022	CHST15	-2.79276e-16	0.16427	0.48673	-0.441268	0.399536	4.75438	2.81506712629387e-06 .	1 x 45	10 q26	carbohydrate sulfotransferase 15 [Source:HGNC Symbol;Acc:HGNC:18137]
ENSG00000182333	248	ENSG00000182333	LIPF	1.00681e-16	0.164033	0.485657	-0.356202	0.175017	1.93914	0.0274256913811516 .	1 x 44	10 q23	lipase F, gastric type [Source:HGNC Symbol;Acc:HGNC:6622]
ENSG00000150347	249	ENSG00000150347	ARID5B	2.90134e-16	0.169068	0.484797	-0.36177	0.33031	3.81753	0.000107752525031479 .	1 x 43	10 q21	AT-rich interaction domain 5B [Source:HGNC Symbol;Acc:HGNC:17362]
ENSG00000235194	250	ENSG00000235194	PPP1R3E	6.53221e-17	0.241132	0.483503	-0.730857	0.321601	3.70509	0.000160991820666201 .	3 x 41	14 q11	protein phosphatase 1 regulatory subunit 3E [Source:HGNC Symbol;Acc:HGNC:14943]
ENSG00000165752	251	ENSG00000165752	STK32C	3.34749e-16	0.186385	0.481464	-0.467454	0.393609	4.67081	3.9769818568347e-06 .	1 x 45	10 q26	serine/threonine kinase 32C [Source:HGNC Symbol;Acc:HGNC:21332]
ENSG00000222047	252	ENSG00000222047	C10orf55	-1.84521e-16	0.149702	0.480313	-0.29455	0.115064	1.26359	0.104423454389075 .	1 x 43	10 q22	chromosome 10 open reading frame 55 [Source:HGNC Symbol;Acc:HGNC:31008]
ENSG00000107938	253	ENSG00000107938	EDRF1	4.06738e-16	0.169752	0.480206	-0.409553	0.553698	7.25352	2.24078533506145e-11 .	1 x 45	10 q26	erythroid differentiation regulatory factor 1 [Source:HGNC Symbol;Acc:HGNC:24640]
ENSG00000165633	254	ENSG00000165633	VSTM4	-1.33884e-16	0.152676	0.479861	-0.351671	0.0206066	0.22484	0.41124486387154 .	1 x 43	10 q11	V-set and transmembrane domain containing 4 [Source:HGNC Symbol;Acc:HGNC:26470]
ENSG00000180745	255	ENSG00000180745	CLRN3	-4.00086e-17	0.174662	0.479669	-0.442485	-0.0154737	-0.168818	0.566886963148119 .	1 x 45	10 q26	clarin 3 [Source:HGNC Symbol;Acc:HGNC:20795]
ENSG00000122884	256	ENSG00000122884	P4HA1	-1.37631e-17	0.205249	0.478951	-0.622795	0.241367	2.71323	0.00382619781225269 .	1 x 43	10 q22	prolyl 4-hydroxylase subunit alpha 1 [Source:HGNC Symbol;Acc:HGNC:8546]
ENSG00000148572	257	ENSG00000148572	NRBF2	1.41062e-16	0.281377	0.478586	-1.41791	0.280335	3.18584	0.000921664707666414 .	1 x 43	10 q21	nuclear receptor binding factor 2 [Source:HGNC Symbol;Acc:HGNC:19692]
ENSG00000148730	258	ENSG00000148730	EIF4EBP2	-1.08231e-16	0.186497	0.478401	-0.605418	0.609953	8.39663	5.59552404411079e-14 .	1 x 43	10 q22	eukaryotic translation initiation factor 4E binding protein 2 [Source:HGNC Symbol;Acc:HGNC:3289]
ENSG00000108055	259	ENSG00000108055	SMC3	-2.37987e-17	0.295172	0.477966	-0.901375	0.318128	3.66054	0.00018832596887608 .	1 x 45	10 q25	structural maintenance of chromosomes 3 [Source:HGNC Symbol;Acc:HGNC:2468]
ENSG00000171811	260	ENSG00000171811	CFAP46	-4.9356e-17	0.146044	0.477568	-0.330868	-0.23384	-2.62363	0.995080467954326 .	1 x 45	10 q26	cilia and flagella associated protein 46 [Source:HGNC Symbol;Acc:HGNC:25247]
ENSG00000108239	261	ENSG00000108239	TBC1D12	-2.20955e-16	0.220063	0.477185	-0.949637	0.429457	5.18757	4.43079350764819e-07 .	2 x 45	10 q23	TBC1 domain family member 12 [Source:HGNC Symbol;Acc:HGNC:29082]
ENSG00000166348	262	ENSG00000166348	USP54	-5.6812e-16	0.222648	0.476949	-0.545666	0.470269	5.81291	2.6269282527025e-08 .	1 x 44	10 q22	ubiquitin specific peptidase 54 [Source:HGNC Symbol;Acc:HGNC:23513]
ENSG00000107742	263	ENSG00000107742	SPOCK2	-2.33781e-16	0.288266	0.475083	-0.92195	0.371602	4.36636	1.35550884082791e-05 .	1 x 43	10 q22	SPARC/osteonectin, cwcv and kazal like domains proteoglycan 2 [Source:HGNC Symbol;Acc:HGNC:13564]
ENSG00000156398	264	ENSG00000156398	SFXN2	-9.40096e-17	0.224719	0.474851	-0.664766	0.279751	3.17863	0.000943036832286692 .	1 x 45	10 q24	sideroflexin 2 [Source:HGNC Symbol;Acc:HGNC:16086]
ENSG00000154473	265	ENSG00000154473	BUB3	-1.99546e-16	0.140626	0.473838	-0.402002	0.665741	9.73272	0 .	1 x 45	10 q26	BUB3, mitotic checkpoint protein [Source:HGNC Symbol;Acc:HGNC:1151]
ENSG00000119927	266	ENSG00000119927	GPAM	2.28582e-16	0.23588	0.471508	-0.708809	0.287462	3.27403	0.000694285335400169 .	1 x 45	10 q25	glycerol-3-phosphate acyltransferase, mitochondrial [Source:HGNC Symbol;Acc:HGNC:24865]
ENSG00000156374	267	ENSG00000156374	PCGF6	-1.15849e-16	0.234186	0.470324	-0.982355	0.621016	8.64316	1.48769885299771e-14 .	1 x 45	10 q24	polycomb group ring finger 6 [Source:HGNC Symbol;Acc:HGNC:21156]
ENSG00000108176	268	ENSG00000108176	DNAJC12	2.29318e-16	0.267638	0.468777	-0.88708	0.701839	10.748	0 .	3 x 45	10 q21	DnaJ heat shock protein family (Hsp40) member C12 [Source:HGNC Symbol;Acc:HGNC:28908]
ENSG00000107447	269	ENSG00000107447	DNTT	-1.18525e-16	0.126006	0.464361	-0.287844	0.0959988	1.05208	0.147446730069641 .	1 x 45	10 q24	DNA nucleotidylexotransferase [Source:HGNC Symbol;Acc:HGNC:2983]
ENSG00000198825	270	ENSG00000198825	INPP5F	-9.97824e-18	0.180863	0.464226	-0.377643	0.42512	5.12354	5.85775756345441e-07 .	1 x 45	10 q26	inositol polyphosphate-5-phosphatase F [Source:HGNC Symbol;Acc:HGNC:17054]
ENSG00000122863	271	ENSG00000122863	CHST3	-1.67136e-16	0.227456	0.463824	-0.656117	0.456077	5.5905	7.31786546914748e-08 .	1 x 43	10 q22	carbohydrate sulfotransferase 3 [Source:HGNC Symbol;Acc:HGNC:1971]
ENSG00000166224	272	ENSG00000166224	SGPL1	-1.3895e-16	0.157813	0.463534	-0.413969	0.367136	4.30565	1.72012725434545e-05 .	2 x 43	10 q22	sphingosine-1-phosphate lyase 1 [Source:HGNC Symbol;Acc:HGNC:10817]
ENSG00000165672	273	ENSG00000165672	PRDX3	-2.48806e-16	0.167739	0.460618	-0.421272	0.528476	6.79075	2.32939223465678e-10 .	1 x 45	10 q26	peroxiredoxin 3 [Source:HGNC Symbol;Acc:HGNC:9354]
ENSG00000204130	274	ENSG00000204130	RUFY2	1.03376e-16	0.236982	0.459548	-0.870224	0.528383	6.78909	2.34876118554439e-10 .	1 x 43	10 q21	RUN and FYVE domain containing 2 [Source:HGNC Symbol;Acc:HGNC:19761]
ENSG00000089505	275	ENSG00000089505	CMTM1	9.76415e-17	0.164303	0.456812	-0.378493	-0.0883866	-0.967973	0.832489409284388 .	5 x 43	16 q21	CKLF like MARVEL transmembrane domain containing 1 [Source:HGNC Symbol;Acc:HGNC:19172]
ENSG00000055950	276	ENSG00000055950	MRPL43	1.96764e-16	0.248364	0.456421	-0.816671	0.429039	5.18138	4.55249979935957e-07 .	1 x 45	10 q24	mitochondrial ribosomal protein L43 [Source:HGNC Symbol;Acc:HGNC:14517]
ENSG00000187908	277	ENSG00000187908	DMBT1	-3.19036e-17	0.189747	0.456298	-0.446329	0.214686	2.39786	0.00902300376823795 .	1 x 45	10 q26	deleted in malignant brain tumors 1 [Source:HGNC Symbol;Acc:HGNC:2926]
ENSG00000196792	278	ENSG00000196792	STRN3	6.42158e-17	0.164385	0.455812	-0.416773	0.458204	5.62348	6.29494780746143e-08 .	4 x 41	14 q12	striatin 3 [Source:HGNC Symbol;Acc:HGNC:15720]
ENSG00000107854	279	ENSG00000107854	TNKS2	2.71955e-16	0.228903	0.454718	-0.634006	0.649124	9.30889	4.44089209850063e-16 .	1 x 45	10 q23	tankyrase 2 [Source:HGNC Symbol;Acc:HGNC:15677]
ENSG00000122859	280	ENSG00000122859	NEUROG3	8.0409e-17	0.158074	0.453338	-0.366107	0.0839068	0.918554	0.180093525666178 .	1 x 44	10 q22	neurogenin 3 [Source:HGNC Symbol;Acc:HGNC:13806]
ENSG00000166171	281	ENSG00000166171	DPCD	2.73866e-16	0.154694	0.452985	-0.319539	0.0834459	0.913473	0.181420321069537 .	1 x 45	10 q24	deleted in primary ciliary dyskinesia homolog (mouse) [Source:HGNC Symbol;Acc:HGNC:24542]
ENSG00000255339	282	ENSG00000255339		-1.73224e-16	0.219319	0.452512	-0.740186	0.228195	2.55677	0.00591130691938913 .	1 x 45	10 q24
ENSG00000090857	283	ENSG00000090857	PDPR	-2.30723e-17	0.17374	0.452239	-0.432862	0.0966374	1.05915	0.145838973751412 .	5 x 43	16 q22	pyruvate dehydrogenase phosphatase regulatory subunit [Source:HGNC Symbol;Acc:HGNC:30264]
ENSG00000156026	284	ENSG00000156026	MCU	1.28111e-16	0.202141	0.452051	-0.592962	0.423883	5.10536	6.33872046629236e-07 .	1 x 43	10 q22	mitochondrial calcium uniporter [Source:HGNC Symbol;Acc:HGNC:23526]
ENSG00000151151	285	ENSG00000151151	IPMK	1.37077e-16	0.2027	0.451036	-0.72032	0.604833	8.28521	1.01474384450739e-13 .	1 x 43	10 q21	inositol polyphosphate multikinase [Source:HGNC Symbol;Acc:HGNC:20739]
ENSG00000122375	286	ENSG00000122375	OPN4	-2.91223e-17	0.159308	0.451019	-0.5198	0.0393242	0.429309	0.334237476141777 .	1 x 45	10 q23	opsin 4 [Source:HGNC Symbol;Acc:HGNC:14449]
ENSG00000188690	287	ENSG00000188690	UROS	4.67563e-17	0.152193	0.449732	-0.339144	0.347147	4.03805	4.78945357387239e-05 .	1 x 45	10 q26	uroporphyrinogen III synthase [Source:HGNC Symbol;Acc:HGNC:12592]
ENSG00000168209	288	ENSG00000168209	DDIT4	2.26403e-16	0.306354	0.449364	-1.55658	0.440446	5.35176	2.1462532817651e-07 .	1 x 44	10 q22	DNA damage inducible transcript 4 [Source:HGNC Symbol;Acc:HGNC:24944]
ENSG00000156110	289	ENSG00000156110	ADK	2.16444e-16	0.19978	0.44905	-0.72577	0.334485	3.87181	8.85080669055238e-05 .	1 x 43	10 q22	adenosine kinase [Source:HGNC Symbol;Acc:HGNC:257]
ENSG00000148606	290	ENSG00000148606	POLR3A	9.28722e-17	0.218595	0.44783	-0.750848	0.308585	3.53898	0.000286966084030338 .	1 x 43	10 q22	RNA polymerase III subunit A [Source:HGNC Symbol;Acc:HGNC:30074]
ENSG00000148814	291	ENSG00000148814	LRRC27	4.96341e-16	0.150029	0.447446	-0.341274	0.188283	2.09133	0.0193127052270323 .	1 x 45	10 q26	leucine rich repeat containing 27 [Source:HGNC Symbol;Acc:HGNC:29346]
ENSG00000196177	292	ENSG00000196177	ACADSB	-4.84968e-16	0.268037	0.444026	-0.979999	0.466397	5.75167	3.49016440193139e-08 .	1 x 45	10 q26	acyl-CoA dehydrogenase, short/branched chain [Source:HGNC Symbol;Acc:HGNC:91]
ENSG00000107614	293	ENSG00000107614	TRDMT1	-9.37802e-17	0.157552	0.441865	-0.350904	0.186949	2.07597	0.0200252219530817 .	3 x 45	10 p13	tRNA aspartic acid methyltransferase 1 [Source:HGNC Symbol;Acc:HGNC:2977]
ENSG00000166024	294	ENSG00000166024	R3HCC1L	-6.74774e-18	0.266652	0.441279	-0.901991	0.440266	5.34905	2.17227940080278e-07 .	1 x 45	10 q24	R3H domain and coiled-coil containing 1 like [Source:HGNC Symbol;Acc:HGNC:23512]
ENSG00000235931	295	ENSG00000235931	LINC01553	-1.78146e-16	0.161574	0.440958	-0.38778	-0.0489796	-0.534947	0.703157537760686 .	1 x 43	10 q21	long intergenic non-protein coding RNA 1553 [Source:HGNC Symbol;Acc:HGNC:23524]
ENSG00000107779	296	ENSG00000107779	BMPR1A	3.66318e-16	0.206861	0.43991	-0.788841	0.563428	7.43952	8.60866933294346e-12 .	1 x 44	10 q23	bone morphogenetic protein receptor type 1A [Source:HGNC Symbol;Acc:HGNC:1076]
ENSG00000107669	297	ENSG00000107669	ATE1	-1.65845e-16	0.183672	0.438599	-0.580044	0.712121	11.0651	0 .	1 x 45	10 q26	arginyltransferase 1 [Source:HGNC Symbol;Acc:HGNC:782]
ENSG00000052749	298	ENSG00000052749	RRP12	8.96704e-17	0.124464	0.432054	-0.339467	0.147151	1.62289	0.0536295832386273 .	1 x 45	10 q24	ribosomal RNA processing 12 homolog [Source:HGNC Symbol;Acc:HGNC:29100]
ENSG00000107771	299	ENSG00000107771	CCSER2	1.23591e-16	0.186914	0.430587	-0.528389	0.648855	9.30222	4.44089209850063e-16 .	1 x 43	10 q23	coiled-coil serine rich protein 2 [Source:HGNC Symbol;Acc:HGNC:29197]
ENSG00000092020	300	ENSG00000092020	PPP2R3C	-2.2063e-16	0.183887	0.430548	-0.544788	0.148258	1.63538	0.0523058262915395 .	3 x 41	14 q13	protein phosphatase 2 regulatory subunit B''gamma [Source:HGNC Symbol;Acc:HGNC:17485]
ENSG00000108091	301	ENSG00000108091	CCDC6	-2.14647e-16	0.15252	0.430436	-0.418718	0.528638	6.79364	2.29596563983137e-10 .	1 x 43	10 q21	coiled-coil domain containing 6 [Source:HGNC Symbol;Acc:HGNC:18782]
ENSG00000107831	302	ENSG00000107831	FGF8	7.02109e-17	0.180047	0.428578	-0.62735	0.0420554	0.459176	0.323472593685116 .	1 x 45	10 q24	fibroblast growth factor 8 [Source:HGNC Symbol;Acc:HGNC:3686]
ENSG00000165424	303	ENSG00000165424	ZCCHC24	7.94436e-17	0.178302	0.425115	-0.473468	0.568859	7.5453	4.97846208702413e-12 .	1 x 44	10 q22	zinc finger CCHC-type containing 24 [Source:HGNC Symbol;Acc:HGNC:26911]
ENSG00000023839	304	ENSG00000023839	ABCC2	2.39994e-17	0.142644	0.424739	-0.381706	0.0212931	0.232333	0.408339225950579 .	1 x 45	10 q24	ATP binding cassette subfamily C member 2 [Source:HGNC Symbol;Acc:HGNC:53]
ENSG00000196233	305	ENSG00000196233	LCOR	-2.77556e-17	0.174924	0.42435	-0.561443	0.430059	5.19649	4.26118487606431e-07 .	1 x 45	10 q24	ligand dependent nuclear receptor corepressor [Source:HGNC Symbol;Acc:HGNC:29503]
ENSG00000107789	306	ENSG00000107789	MINPP1	-2.54694e-16	0.282067	0.423179	-1.48274	0.553581	7.25131	2.26632046462782e-11 .	1 x 43	10 q23	multiple inositol-polyphosphate phosphatase 1 [Source:HGNC Symbol;Acc:HGNC:7102]
ENSG00000213551	307	ENSG00000213551	DNAJC9	-2.30838e-16	0.182667	0.420286	-0.594802	0.41709	5.00614	9.7228491013901e-07 .	1 x 43	10 q22	DnaJ heat shock protein family (Hsp40) member C9 [Source:HGNC Symbol;Acc:HGNC:19123]
ENSG00000107882	308	ENSG00000107882	SUFU	-2.58899e-16	0.132782	0.41673	-0.277858	0.309906	3.55574	0.000270938015962341 .	1 x 45	10 q24	SUFU negative regulator of hedgehog signaling [Source:HGNC Symbol;Acc:HGNC:16466]
ENSG00000175470	309	ENSG00000175470	PPP2R2D	-4.56495e-16	0.186103	0.415293	-0.750862	0.666214	9.74512	0 .	1 x 45	10 q26	protein phosphatase 2 regulatory subunit Bdelta [Source:HGNC Symbol;Acc:HGNC:23732]
ENSG00000179988	310	ENSG00000179988	PSTK	6.91596e-17	0.197317	0.414664	-0.659227	0.586627	7.90182	7.72493180534184e-13 .	1 x 45	10 q26	phosphoseryl-tRNA kinase [Source:HGNC Symbol;Acc:HGNC:28578]
ENSG00000151532	311	ENSG00000151532	VTI1A	-1.83116e-16	0.166191	0.411454	-0.423221	0.461028	5.66746	5.14568454512698e-08 .	1 x 45	10 q25	vesicle transport through interaction with t-SNAREs 1A [Source:HGNC Symbol;Acc:HGNC:17792]
ENSG00000165650	312	ENSG00000165650	PDZD8	-4.44854e-16	0.20064	0.409906	-0.681104	0.767202	13.0482	0 .	1 x 45	10 q26	PDZ domain containing 8 [Source:HGNC Symbol;Acc:HGNC:26974]
ENSG00000107874	313	ENSG00000107874	CUEDC2	-1.28628e-16	0.15721	0.407146	-0.505948	0.513216	6.52312	8.77007133581742e-10 .	1 x 45	10 q24	CUE domain containing 2 [Source:HGNC Symbol;Acc:HGNC:28352]
ENSG00000188816	314	ENSG00000188816	HMX2	6.88346e-17	0.129507	0.40647	-0.276415	0.19771	2.20019	0.0148622451694519 .	1 x 45	10 q26	H6 family homeobox 2 [Source:HGNC Symbol;Acc:HGNC:5018]
ENSG00000133678	315	ENSG00000133678	TMEM254	2.28047e-17	0.151345	0.40045	-0.499143	0.479959	5.96807	1.27009240902254e-08 .	1 x 43	10 q22	transmembrane protein 254 [Source:HGNC Symbol;Acc:HGNC:25804]
ENSG00000148602	316	ENSG00000148602	LRIT1	-1.09053e-16	0.14822	0.399463	-0.457072	0.0910838	0.997754	0.160211584159589 .	1 x 43	10 q23	leucine rich repeat, Ig-like and transmembrane domains 1 [Source:HGNC Symbol;Acc:HGNC:23404]
ENSG00000148737	317	ENSG00000148737	TCF7L2	-5.2166e-17	0.178611	0.39795	-0.771459	0.326977	3.77437	0.000125828612090206 .	1 x 45	10 q25	transcription factor 7 like 2 [Source:HGNC Symbol;Acc:HGNC:11641]
ENSG00000165669	318	ENSG00000165669	FAM204A	-2.3123e-16	0.169724	0.397652	-0.492865	0.584402	7.85626	9.81437153768638e-13 .	1 x 45	10 q26	family with sequence similarity 204 member A [Source:HGNC Symbol;Acc:HGNC:25794]
ENSG00000119977	319	ENSG00000119977	TCTN3	-4.1879e-16	0.185068	0.397497	-0.9047	0.29098	3.31778	0.000602027804595284 .	1 x 44	10 q24	tectonic family member 3 [Source:HGNC Symbol;Acc:HGNC:24519]
ENSG00000107949	320	ENSG00000107949	BCCIP	2.83845e-16	0.232325	0.397491	-1.00763	0.596435	8.10596	2.62900812231237e-13 .	1 x 45	10 q26	BRCA2 and CDKN1A interacting protein [Source:HGNC Symbol;Acc:HGNC:978]
ENSG00000108064	321	ENSG00000108064	TFAM	2.36276e-16	0.205504	0.395763	-0.548729	0.496836	6.24518	3.39030681306696e-09 .	1 x 43	10 q21	transcription factor A, mitochondrial [Source:HGNC Symbol;Acc:HGNC:11741]
ENSG00000122912	322	ENSG00000122912	SLC25A16	2.83864e-18	0.21272	0.394026	-0.971909	0.468899	5.79119	2.9059716410984e-08 .	1 x 43	10 q21	solute carrier family 25 member 16 [Source:HGNC Symbol;Acc:HGNC:10986]
ENSG00000107819	323	ENSG00000107819	SFXN3	1.90695e-16	0.178896	0.393054	-0.675801	0.207072	2.30894	0.0113361613505498 .	1 x 45	10 q24	sideroflexin 3 [Source:HGNC Symbol;Acc:HGNC:16087]
ENSG00000148690	324	ENSG00000148690	FRA10AC1	3.86714e-16	0.206718	0.389731	-0.540786	0.744748	12.174	0 .	1 x 45	10 q23	FRA10A associated CGG repeat 1 [Source:HGNC Symbol;Acc:HGNC:1162]
ENSG00000138162	325	ENSG00000138162	TACC2	1.42601e-16	0.173509	0.38623	-0.586692	0.458688	5.631	6.08192943785113e-08 .	1 x 45	10 q26	transforming acidic coiled-coil containing protein 2 [Source:HGNC Symbol;Acc:HGNC:11523]
ENSG00000156502	326	ENSG00000156502	SUPV3L1	1.7136e-16	0.213352	0.385945	-0.839021	0.674667	9.97092	0 .	1 x 43	10 q22	Suv3 like RNA helicase [Source:HGNC Symbol;Acc:HGNC:11471]
ENSG00000148835	327	ENSG00000148835	TAF5	2.30551e-16	0.223392	0.381686	-0.86279	0.550066	7.18521	3.17734727417474e-11 .	1 x 45	10 q24	TATA-box binding protein associated factor 5 [Source:HGNC Symbol;Acc:HGNC:11539]
ENSG00000171794	328	ENSG00000171794	UTF1	-3.44651e-17	0.156004	0.381598	-0.481624	0.122161	1.34267	0.0909666621205526 .	1 x 45	10 q26	undifferentiated embryonic cell transcription factor 1 [Source:HGNC Symbol;Acc:HGNC:12634]
ENSG00000169813	329	ENSG00000169813	HNRNPF	-2.416e-16	0.174564	0.380626	-0.425818	0.0274467	0.299521	0.382532590009066 .	2 x 43	10 q11	heterogeneous nuclear ribonucleoprotein F [Source:HGNC Symbol;Acc:HGNC:5039]
ENSG00000203837	330	ENSG00000203837	PNLIPRP3	-2.03197e-16	0.131631	0.377647	-0.355457	-0.0599857	-0.655547	0.743309603938965 .	1 x 45	10 q25	pancreatic lipase related protein 3 [Source:HGNC Symbol;Acc:HGNC:23492]
ENSG00000166507	331	ENSG00000166507	NDST2	-1.01751e-16	0.157623	0.37723	-0.403089	0.205591	2.29168	0.0118411523132373 .	1 x 43	10 q22	N-deacetylase and N-sulfotransferase 2 [Source:HGNC Symbol;Acc:HGNC:7681]
ENSG00000060339	332	ENSG00000060339	CCAR1	-2.68925e-16	0.178307	0.376649	-1.12085	0.168351	1.86308	0.032458090938066 .	2 x 43	10 q21	cell division cycle and apoptosis regulator 1 [Source:HGNC Symbol;Acc:HGNC:24236]
ENSG00000100890	333	ENSG00000100890	KIAA0391	2.08951e-16	0.13718	0.375814	-0.324961	0.257361	2.90534	0.0021876585631353 .	4 x 42	14 q13	KIAA0391 [Source:HGNC Symbol;Acc:HGNC:19958]
ENSG00000120008	334	ENSG00000120008	WDR11	-1.28742e-17	0.159964	0.374943	-0.573384	0.317553	3.65319	0.000193236647323403 .	1 x 45	10 q26	WD repeat domain 11 [Source:HGNC Symbol;Acc:HGNC:13831]
ENSG00000214413	335	ENSG00000214413	BBIP1	-1.24613e-16	0.194902	0.374172	-0.54141	0.584182	7.85178	1.00497388189069e-12 .	1 x 45	10 q25	BBSome interacting protein 1 [Source:HGNC Symbol;Acc:HGNC:28093]
ENSG00000165443	336	ENSG00000165443	PHYHIPL	3.55776e-16	0.230312	0.373515	-0.772825	0.778553	13.533	0 .	1 x 43	10 q21	phytanoyl-CoA 2-hydroxylase interacting protein like [Source:HGNC Symbol;Acc:HGNC:29378]
ENSG00000148688	337	ENSG00000148688	RPP30	-1.78882e-16	0.226859	0.372947	-0.734962	0.627853	8.79967	6.43929354282591e-15 .	1 x 45	10 q23	ribonuclease P/MRP subunit p30 [Source:HGNC Symbol;Acc:HGNC:17688]
ENSG00000175535	338	ENSG00000175535	PNLIP	1.57358e-16	0.140472	0.371868	-0.389588	-0.0373452	-0.407673	0.657876758816489 .	1 x 45	10 q25	pancreatic lipase [Source:HGNC Symbol;Acc:HGNC:9155]
ENSG00000107651	339	ENSG00000107651	SEC23IP	-2.21175e-16	0.170806	0.370896	-0.513925	0.615887	8.52785	2.77555756156289e-14 .	1 x 45	10 q26	SEC23 interacting protein [Source:HGNC Symbol;Acc:HGNC:17018]
ENSG00000120054	340	ENSG00000120054	CPN1	1.63905e-16	0.152801	0.369037	-0.400533	-0.0929233	-1.01808	0.844646942867001 .	1 x 45	10 q24	carboxypeptidase N subunit 1 [Source:HGNC Symbol;Acc:HGNC:2312]
ENSG00000095464	341	ENSG00000095464	PDE6C	-1.35423e-16	0.139085	0.367544	-0.275486	0.154288	1.70348	0.0455440708369172 .	1 x 45	10 q23	phosphodiesterase 6C [Source:HGNC Symbol;Acc:HGNC:8787]
ENSG00000165841	342	ENSG00000165841	CYP2C19	4.08305e-17	0.153946	0.365251	-0.386505	0.0728843	0.797194	0.213463015135689 .	1 x 45	10 q23	cytochrome P450 family 2 subfamily C member 19 [Source:HGNC Symbol;Acc:HGNC:2621]
ENSG00000166136	343	ENSG00000166136	NDUFB8	-2.53967e-16	0.175028	0.363158	-0.58093	0.242621	2.7282	0.00366669049296964 .	1 x 45	10 q24	NADH:ubiquinone oxidoreductase subunit B8 [Source:HGNC Symbol;Acc:HGNC:7703]
ENSG00000148840	344	ENSG00000148840	PPRC1	-5.47427e-16	0.194191	0.36062	-0.604573	0.344967	4.00925	5.3336974539242e-05 .	1 x 45	10 q24	peroxisome proliferator-activated receptor gamma, coactivator-related 1 [Source:HGNC Symbol;Acc:HGNC:30025]
ENSG00000107672	345	ENSG00000107672	NSMCE4A	-5.35231e-17	0.211395	0.360519	-0.837766	0.36538	4.28189	1.88716402650391e-05 .	1 x 45	10 q26	NSE4 homolog A, SMC5-SMC6 complex component [Source:HGNC Symbol;Acc:HGNC:25935]
ENSG00000175029	346	ENSG00000175029	CTBP2	-3.21884e-16	0.119924	0.360281	-0.296256	0.449784	5.49362	1.13590251871187e-07 .	1 x 45	10 q26	C-terminal binding protein 2 [Source:HGNC Symbol;Acc:HGNC:2495]
ENSG00000138326	347	ENSG00000138326	RPS24	-1.10382e-16	0.164951	0.357216	-0.544051	0.504326	6.37112	1.84315140927538e-09 .	1 x 43	10 q22	ribosomal protein S24 [Source:HGNC Symbol;Acc:HGNC:10411]
ENSG00000120029	348	ENSG00000120029	C10orf76	2.02566e-16	0.139094	0.356991	-0.408762	0.562017	7.41228	9.9085184501746e-12 .	1 x 45	10 q24	chromosome 10 open reading frame 76 [Source:HGNC Symbol;Acc:HGNC:25788]
ENSG00000150593	349	ENSG00000150593	PDCD4	2.92418e-16	0.17837	0.35641	-0.684823	0.603881	8.26469	1.13131726209303e-13 .	1 x 45	10 q25	programmed cell death 4 [Source:HGNC Symbol;Acc:HGNC:8763]
ENSG00000107554	350	ENSG00000107554	DNMBP	1.00681e-16	0.191317	0.352559	-0.633164	0.42654	5.14445	5.34847203637057e-07 .	1 x 45	10 q24	dynamin binding protein [Source:HGNC Symbol;Acc:HGNC:30373]
ENSG00000155252	351	ENSG00000155252	PI4K2A	-8.70898e-17	0.144563	0.351194	-0.434215	0.446601	5.44502	1.413992899435e-07 .	1 x 45	10 q24	phosphatidylinositol 4-kinase type 2 alpha [Source:HGNC Symbol;Acc:HGNC:30031]
ENSG00000138279	352	ENSG00000138279	ANXA7	2.17323e-16	0.105592	0.351181	-0.414974	0.572291	7.61289	3.50408591032192e-12 .	1 x 43	10 q22	annexin A7 [Source:HGNC Symbol;Acc:HGNC:545]
ENSG00000138175	353	ENSG00000138175	ARL3	-1.12016e-16	0.237225	0.348356	-0.737265	0.690621	10.417	0 .	1 x 45	10 q24	ADP ribosylation factor like GTPase 3 [Source:HGNC Symbol;Acc:HGNC:694]
ENSG00000197746	354	ENSG00000197746	PSAP	4.87178e-16	0.161113	0.347954	-0.659587	0.313171	3.59725	0.00023478910388175 .	1 x 43	10 q22	prosaposin [Source:HGNC Symbol;Acc:HGNC:9498]
ENSG00000173915	355	ENSG00000173915	USMG5	-1.44618e-16	0.163309	0.346204	-0.540189	0.23722	2.6638	0.00439856031095087 .	1 x 45	10 q24	up-regulated during skeletal muscle growth 5 homolog (mouse) [Source:HGNC Symbol;Acc:HGNC:30889]
ENSG00000065154	356	ENSG00000065154	OAT	-4.09662e-16	0.19437	0.345641	-0.667433	0.555441	7.28652	1.89210869194767e-11 .	1 x 45	10 q26	ornithine aminotransferase [Source:HGNC Symbol;Acc:HGNC:8091]
ENSG00000165678	357	ENSG00000165678	GHITM	3.82738e-16	0.185422	0.339327	-0.791224	0.563759	7.44593	8.32822699692315e-12 .	1 x 43	10 q23	growth hormone inducible transmembrane protein [Source:HGNC Symbol;Acc:HGNC:17281]
ENSG00000095564	358	ENSG00000095564	BTAF1	7.6022e-17	0.200907	0.339202	-0.945132	0.407708	4.87078	1.7290070490894e-06 .	1 x 43	10 q23	B-TFIID TATA-box binding protein associated factor 1 [Source:HGNC Symbol;Acc:HGNC:17307]
ENSG00000176986	359	ENSG00000176986	SEC24C	1.39007e-16	0.119068	0.338408	-0.344523	0.597111	8.12023	2.43693953905222e-13 .	1 x 43	10 q22	SEC24 homolog C, COPII coat complex component [Source:HGNC Symbol;Acc:HGNC:10705]
ENSG00000165655	360	ENSG00000165655	ZNF503	-4.14632e-16	0.11987	0.338284	-0.266268	0.0388621	0.424256	0.336072391138019 .	1 x 43	10 q22	zinc finger protein 503 [Source:HGNC Symbol;Acc:HGNC:23589]
ENSG00000166275	361	ENSG00000166275	BORCS7	-1.72335e-16	0.261656	0.337733	-1.38392	0.482793	6.01398	1.02254629208431e-08 .	1 x 45	10 q24	BLOC-1 related complex subunit 7 [Source:HGNC Symbol;Acc:HGNC:23516]
ENSG00000228570	362	ENSG00000228570		1.85897e-17	0.113153	0.336143	-0.291337	0.152782	1.68645	0.0471643081446731 .	1 x 43	10 q22	NUT family member 2E [Source:HGNC Symbol;Acc:HGNC:23448]
ENSG00000095637	363	ENSG00000095637	SORBS1	-4.45026e-16	0.18508	0.335823	-0.437132	0.34575	4.01958	5.1319791366744e-05 .	1 x 45	10 q24	sorbin and SH3 domain containing 1 [Source:HGNC Symbol;Acc:HGNC:14565]
ENSG00000171160	364	ENSG00000171160	MORN4	1.22396e-16	0.207837	0.334794	-1.00295	0.61171	8.43524	4.55191440096314e-14 .	1 x 45	10 q24	MORN repeat containing 4 [Source:HGNC Symbol;Acc:HGNC:24001]
ENSG00000148634	365	ENSG00000148634	HERC4	-2.12143e-16	0.19689	0.334235	-0.924617	0.503871	6.36341	1.91353577427833e-09 .	1 x 43	10 q21	HECT and RLD domain containing E3 ubiquitin protein ligase 4 [Source:HGNC Symbol;Acc:HGNC:24521]
ENSG00000059573	366	ENSG00000059573	ALDH18A1	3.58366e-16	0.178418	0.334103	-0.653911	0.403711	4.81368	2.19800781586788e-06 .	1 x 44	10 q24	aldehyde dehydrogenase 18 family member A1 [Source:HGNC Symbol;Acc:HGNC:9722]
ENSG00000204152	367	ENSG00000204152	TIMM23B	5.60846e-17	0.205669	0.333992	-0.737354	0.578031	7.72728	1.92956761679852e-12 .	1 x 43	10 q11	translocase of inner mitochondrial membrane 23 homolog B [Source:HGNC Symbol;Acc:HGNC:23581]
ENSG00000119965	368	ENSG00000119965	C10orf88	9.05306e-17	0.200258	0.33273	-0.671527	0.696536	10.5897	0 .	1 x 45	10 q26	chromosome 10 open reading frame 88 [Source:HGNC Symbol;Acc:HGNC:25822]
ENSG00000171314	369	ENSG00000171314	PGAM1	-4.07063e-17	0.139318	0.32702	-0.519589	0.484785	6.0464	8.76929429072248e-09 .	1 x 45	10 q24	phosphoglycerate mutase 1 [Source:HGNC Symbol;Acc:HGNC:8888]
ENSG00000196865	370	ENSG00000196865	NHLRC2	2.12391e-16	0.158144	0.326984	-0.367042	0.559109	7.35642	1.32132083052738e-11 .	1 x 45	10 q25	NHL repeat containing 2 [Source:HGNC Symbol;Acc:HGNC:24731]
ENSG00000197771	371	ENSG00000197771	MCMBP	4.49614e-16	0.152636	0.321474	-0.355857	0.451076	5.51343	1.03858199262952e-07 .	1 x 45	10 q26	minichromosome maintenance complex binding protein [Source:HGNC Symbol;Acc:HGNC:25782]
ENSG00000108010	372	ENSG00000108010	GLRX3	5.40393e-17	0.148351	0.319588	-0.359216	0.646908	9.25416	5.55111512312578e-16 .	1 x 45	10 q26	glutaredoxin 3 [Source:HGNC Symbol;Acc:HGNC:15987]
ENSG00000169740	373	ENSG00000169740	ZNF32	-2.91414e-16	0.134926	0.318985	-0.403468	0.541907	7.03384	6.85878021045028e-11 .	2 x 43	10 q11	zinc finger protein 32 [Source:HGNC Symbol;Acc:HGNC:13095]
ENSG00000119979	374	ENSG00000119979	FAM45A	1.63762e-16	0.122141	0.317285	-0.348231	0.61154	8.43149	4.64073224293315e-14 .	1 x 45	10 q26	family with sequence similarity 45 member A [Source:HGNC Symbol;Acc:HGNC:31793]
ENSG00000152778	375	ENSG00000152778	IFIT5	-4.4299e-16	0.161519	0.316418	-0.567258	0.657587	9.52169	1.11022302462516e-16 .	1 x 45	10 q23	interferon induced protein with tetratricopeptide repeats 5 [Source:HGNC Symbol;Acc:HGNC:13328]
ENSG00000177613	376	ENSG00000177613	CSTF2T	-2.03923e-16	0.174059	0.312885	-0.555439	0.684862	10.2528	0 .	1 x 43	10 q21	cleavage stimulation factor subunit 2 tau variant [Source:HGNC Symbol;Acc:HGNC:17086]
ENSG00000166167	377	ENSG00000166167	BTRC	1.85267e-16	0.141682	0.312786	-0.342548	0.590449	7.98072	5.09703390605409e-13 .	1 x 45	10 q24	beta-transducin repeat containing E3 ubiquitin protein ligase [Source:HGNC Symbol;Acc:HGNC:1144]
ENSG00000180817	378	ENSG00000180817	PPA1	-3.92277e-16	0.155159	0.312281	-0.503047	0.656163	9.48544	2.22044604925031e-16 .	1 x 43	10 q22	pyrophosphatase (inorganic) 1 [Source:HGNC Symbol;Acc:HGNC:9226]
ENSG00000148677	379	ENSG00000148677	ANKRD1	-1.64393e-16	0.147905	0.311782	-0.558181	0.0199143	0.217282	0.414180358817761 .	1 x 45	10 q23	ankyrin repeat domain 1 [Source:HGNC Symbol;Acc:HGNC:15819]
ENSG00000138107	380	ENSG00000138107	ACTR1A	-5.16097e-16	0.165694	0.307309	-0.627706	0.581743	7.80216	1.30384592011978e-12 .	1 x 45	10 q24	ARP1 actin related protein 1 homolog A [Source:HGNC Symbol;Acc:HGNC:167]
ENSG00000165732	381	ENSG00000165732	DDX21	-1.51451e-16	0.189713	0.306522	-1.08613	0.393822	4.67379	3.92846277375014e-06 .	1 x 43	10 q22	DExD-box helicase 21 [Source:HGNC Symbol;Acc:HGNC:2744]
ENSG00000155229	382	ENSG00000155229	MMS19	3.43657e-16	0.115767	0.304666	-0.449486	0.660933	9.60754	0 .	1 x 45	10 q24	MMS19 homolog, cytosolic iron-sulfur assembly component [Source:HGNC Symbol;Acc:HGNC:13824]
ENSG00000148584	383	ENSG00000148584	A1CF	-8.92499e-17	0.118186	0.300814	-0.281722	-0.109087	-1.19714	0.883185262271365 .	1 x 43	10 q11	APOBEC1 complementation factor [Source:HGNC Symbol;Acc:HGNC:24086]
ENSG00000148680	384	ENSG00000148680	HTR7	1.64813e-16	0.0914452	0.299358	-0.198415	0.0622944	0.680874	0.248637023324362 .	1 x 45	10 q23	5-hydroxytryptamine receptor 7 [Source:HGNC Symbol;Acc:HGNC:5302]
ENSG00000150201	385	ENSG00000150201	FXYD4	-1.1064e-16	0.132034	0.298902	-0.307859	-0.0834453	-0.913467	0.818577921195156 .	2 x 43	10 q11	FXYD domain containing ion transport regulator 4 [Source:HGNC Symbol;Acc:HGNC:4028]
ENSG00000095574	386	ENSG00000095574	IKZF5	-1.95226e-16	0.198347	0.298872	-0.607422	0.702398	10.7649	0 .	1 x 45	10 q26	IKAROS family zinc finger 5 [Source:HGNC Symbol;Acc:HGNC:14283]
ENSG00000108061	387	ENSG00000108061	SHOC2	2.27492e-16	0.151633	0.297709	-0.608753	0.621151	8.64621	1.46549439250521e-14 .	1 x 45	10 q25	SHOC2, leucine rich repeat scaffold protein [Source:HGNC Symbol;Acc:HGNC:15454]
ENSG00000148719	388	ENSG00000148719	DNAJB12	-9.84539e-17	0.137632	0.29752	-0.487995	0.573219	7.63126	3.18434167922987e-12 .	1 x 43	10 q22	DnaJ heat shock protein family (Hsp40) member B12 [Source:HGNC Symbol;Acc:HGNC:14891]
ENSG00000099290	389	ENSG00000099290	WASHC2A	1.62519e-16	0.117386	0.294863	-0.553968	0.439031	5.33045	2.35961215233615e-07 .	3 x 45	10 q11	WASH complex subunit 2A [Source:HGNC Symbol;Acc:HGNC:23416]
ENSG00000107758	390	ENSG00000107758	PPP3CB	-2.43435e-16	0.162969	0.294449	-0.591768	0.652953	9.40439	2.22044604925031e-16 .	1 x 43	10 q22	protein phosphatase 3 catalytic subunit beta [Source:HGNC Symbol;Acc:HGNC:9315]
ENSG00000172661	391	ENSG00000172661	WASHC2C	5.48612e-17	0.11729	0.29435	-0.553768	0.439038	5.33055	2.35852973373696e-07 .	2 x 43	10 q11	WASH complex subunit 2C [Source:HGNC Symbol;Acc:HGNC:23414]
ENSG00000019995	392	ENSG00000019995	ZRANB1	-2.73255e-16	0.206072	0.292614	-0.695375	0.835575	16.5917	0 .	1 x 45	10 q26	zinc finger RANBP2-type containing 1 [Source:HGNC Symbol;Acc:HGNC:18224]
ENSG00000138286	393	ENSG00000138286	FAM149B1	2.14723e-16	0.175351	0.291336	-0.575887	0.635514	8.97905	2.44249065417534e-15 .	1 x 43	10 q22	family with sequence similarity 149 member B1 [Source:HGNC Symbol;Acc:HGNC:29162]
ENSG00000166197	394	ENSG00000166197	NOLC1	2.34508e-16	0.171387	0.29114	-0.424555	0.607319	8.3391	7.61612994892857e-14 .	1 x 45	10 q24	nucleolar and coiled-body phosphoprotein 1 [Source:HGNC Symbol;Acc:HGNC:15608]
ENSG00000138303	395	ENSG00000138303	ASCC1	2.26135e-16	0.157862	0.289173	-0.780635	0.672524	9.91301	0 .	1 x 43	10 q22	activating signal cointegrator 1 complex subunit 1 [Source:HGNC Symbol;Acc:HGNC:24268]
ENSG00000096717	396	ENSG00000096717	SIRT1	-1.90495e-16	0.183932	0.286381	-0.633441	0.730873	11.6817	0 .	3 x 45	10 q21	sirtuin 1 [Source:HGNC Symbol;Acc:HGNC:14929]
ENSG00000181915	397	ENSG00000181915	ADO	1.68139e-16	0.155887	0.285431	-0.538102	0.669977	9.84479	0 .	1 x 43	10 q21	2-aminoethanethiol dioxygenase [Source:HGNC Symbol;Acc:HGNC:23506]
ENSG00000182180	398	ENSG00000182180	MRPS16	-1.34601e-16	0.171372	0.284275	-0.586129	0.553309	7.24617	2.32669439270694e-11 .	1 x 44	10 q22	mitochondrial ribosomal protein S16 [Source:HGNC Symbol;Acc:HGNC:14048]
ENSG00000072401	399	ENSG00000072401	UBE2D1	2.10575e-16	0.164571	0.282202	-0.556279	0.593209	8.03821	3.76143560743003e-13 .	1 x 43	10 q21	ubiquitin conjugating enzyme E2 D1 [Source:HGNC Symbol;Acc:HGNC:12474]
ENSG00000172586	400	ENSG00000172586	CHCHD1	-1.19127e-16	0.155824	0.282006	-0.711629	0.502215	6.33543	2.19193219130887e-09 .	1 x 44	10 q22	coiled-coil-helix-coiled-coil-helix domain containing 1 [Source:HGNC Symbol;Acc:HGNC:23518]
ENSG00000065613	401	ENSG00000065613	SLK	4.68003e-16	0.200913	0.280483	-1.17074	0.359276	4.19964	2.59405017766223e-05 .	1 x 45	10 q24	STE20 like kinase [Source:HGNC Symbol;Acc:HGNC:11088]
ENSG00000096746	402	ENSG00000096746	HNRNPH3	1.01216e-17	0.143333	0.279953	-0.470604	0.533903	6.88809	1.43053791035186e-10 .	2 x 43	10 q21	heterogeneous nuclear ribonucleoprotein H3 [Source:HGNC Symbol;Acc:HGNC:5043]
ENSG00000107560	403	ENSG00000107560	RAB11FIP2	-4.13657e-17	0.167237	0.279879	-0.727653	0.584985	7.86818	9.2192919964873e-13 .	1 x 45	10 q26	RAB11 family interacting protein 2 [Source:HGNC Symbol;Acc:HGNC:29152]
ENSG00000171307	404	ENSG00000171307	ZDHHC16	-4.49136e-16	0.122025	0.279596	-0.364662	0.508295	6.43863	1.32651356565816e-09 .	1 x 45	10 q24	zinc finger DHHC-type containing 16 [Source:HGNC Symbol;Acc:HGNC:20714]
ENSG00000213341	405	ENSG00000213341	CHUK	-3.57353e-16	0.158274	0.278746	-0.518199	0.455436	5.58059	7.65604931673991e-08 .	1 x 45	10 q24	conserved helix-loop-helix ubiquitous kinase [Source:HGNC Symbol;Acc:HGNC:1974]
ENSG00000166295	406	ENSG00000166295	ANAPC16	9.92281e-17	0.0996521	0.278563	-0.333656	0.288909	3.292	0.000654888261955033 .	1 x 44	10 q22	anaphase promoting complex subunit 16 [Source:HGNC Symbol;Acc:HGNC:26976]
ENSG00000165637	407	ENSG00000165637	VDAC2	1.90772e-16	0.111395	0.276637	-0.367334	0.623467	8.69889	1.11022302462516e-14 .	1 x 44	10 q22	voltage dependent anion channel 2 [Source:HGNC Symbol;Acc:HGNC:12672]
ENSG00000108242	408	ENSG00000108242	CYP2C18	-1.64737e-16	0.104351	0.276023	-0.316212	-0.0566652	-0.619139	0.731495766993576 .	2 x 45	10 q23	cytochrome P450 family 2 subfamily C member 18 [Source:HGNC Symbol;Acc:HGNC:2620]
ENSG00000165733	409	ENSG00000165733	BMS1	-3.56627e-16	0.1265	0.275957	-0.647672	0.405268	4.83588	2.00256091065221e-06 .	2 x 43	10 q11	BMS1, ribosome biogenesis factor [Source:HGNC Symbol;Acc:HGNC:23505]
ENSG00000196072	410	ENSG00000196072	BLOC1S2	-2.39707e-17	0.145656	0.275925	-0.419511	0.500434	6.30544	2.53453813492399e-09 .	1 x 45	10 q24	biogenesis of lysosomal organelles complex 1 subunit 2 [Source:HGNC Symbol;Acc:HGNC:20984]
ENSG00000062650	411	ENSG00000062650	WAPL	4.95471e-17	0.168943	0.271337	-0.630121	0.568182	7.53203	5.33340038799679e-12 .	1 x 44	10 q23	WAPL cohesin release factor [Source:HGNC Symbol;Acc:HGNC:23293]
ENSG00000107581	412	ENSG00000107581	EIF3A	5.89443e-16	0.136837	0.269568	-0.467592	0.642368	9.14331	9.99200722162641e-16 .	1 x 45	10 q26	eukaryotic translation initiation factor 3 subunit A [Source:HGNC Symbol;Acc:HGNC:3271]
ENSG00000119950	413	ENSG00000119950	MXI1	-2.2388e-16	0.162594	0.268477	-0.537776	0.678052	10.0633	0 .	1 x 45	10 q25	MAX interactor 1, dimerization protein [Source:HGNC Symbol;Acc:HGNC:7534]
ENSG00000108039	414	ENSG00000108039	XPNPEP1	-1.21956e-16	0.125964	0.266327	-0.363064	0.638432	9.04854	1.66533453693773e-15 .	1 x 45	10 q25	X-prolyl aminopeptidase 1 [Source:HGNC Symbol;Acc:HGNC:12822]
ENSG00000107745	415	ENSG00000107745	MICU1	-2.71993e-16	0.185886	0.264178	-0.806944	0.78173	13.6745	0 .	1 x 43	10 q22	mitochondrial calcium uptake 1 [Source:HGNC Symbol;Acc:HGNC:1530]
ENSG00000077147	416	ENSG00000077147	TM9SF3	-5.49272e-16	0.133952	0.261001	-0.447608	0.604747	8.28335	1.02362562870439e-13 .	1 x 44	10 q24	transmembrane 9 superfamily member 3 [Source:HGNC Symbol;Acc:HGNC:21529]
ENSG00000100938	417	ENSG00000100938	GMPR2	5.44918e-16	0.120672	0.260847	-0.575089	0.374124	4.4008	1.18304689700199e-05 .	4 x 41	14 q12	guanosine monophosphate reductase 2 [Source:HGNC Symbol;Acc:HGNC:4377]
ENSG00000138308	418	ENSG00000138308	PLA2G12B	-1.32718e-16	0.119195	0.258994	-0.333031	0.0442814	0.483528	0.314804843073463 .	1 x 43	10 q22	phospholipase A2 group XIIB [Source:HGNC Symbol;Acc:HGNC:18555]
ENSG00000122958	419	ENSG00000122958	VPS26A	2.47984e-16	0.135633	0.256854	-0.51587	0.733663	11.778	0 .	1 x 43	10 q22	VPS26, retromer complex component A [Source:HGNC Symbol;Acc:HGNC:12711]
ENSG00000187783	420	ENSG00000187783	TMEM72	1.58371e-17	0.130145	0.256342	-0.376677	0.214942	2.40086	0.00895276076088991 .	2 x 43	10 q11	transmembrane protein 72 [Source:HGNC Symbol;Acc:HGNC:31658]
ENSG00000100461	421	ENSG00000100461	RBM23	1.49052e-16	0.110174	0.255568	-0.396657	0.287631	3.27613	0.00068956470077286 .	4 x 41	14 q11	RNA binding motif protein 23 [Source:HGNC Symbol;Acc:HGNC:20155]
ENSG00000165660	422	ENSG00000165660	ABRAXAS2	1.6055e-16	0.148729	0.249339	-0.453014	0.732912	11.7519	0 .	1 x 45	10 q26	abraxas 2, BRISC complex subunit [Source:HGNC Symbol;Acc:HGNC:28975]
ENSG00000100445	423	ENSG00000100445	SDR39U1	8.0581e-17	0.0909835	0.249072	-0.26504	0.242777	2.73007	0.00364720262579477 .	4 x 41	14 q12	short chain dehydrogenase/reductase family 39U member 1 [Source:HGNC Symbol;Acc:HGNC:20275]
ENSG00000089876	424	ENSG00000089876	DHX32	-1.67642e-17	0.0996794	0.248906	-0.288207	0.346979	4.03583	4.8294593760323e-05 .	1 x 45	10 q26	DEAH-box helicase 32 (putative) [Source:HGNC Symbol;Acc:HGNC:16717]
ENSG00000198060	425	ENSG00000198060	MARCH5	-6.20333e-16	0.145963	0.248227	-0.657726	0.682511	10.1869	0 .	1 x 45	10 q23	membrane associated ring-CH-type finger 5 [Source:HGNC Symbol;Acc:HGNC:26025]
ENSG00000014919	426	ENSG00000014919	COX15	2.41112e-16	0.147892	0.24789	-0.502732	0.701963	10.7517	0 .	1 x 45	10 q24	COX15, cytochrome c oxidase assembly homolog [Source:HGNC Symbol;Acc:HGNC:2263]
ENSG00000151923	427	ENSG00000151923	TIAL1	8.46813e-17	0.113927	0.246695	-0.344875	0.607731	8.34808	7.26085858104852e-14 .	1 x 45	10 q26	TIA1 cytotoxic granule associated RNA binding protein like 1 [Source:HGNC Symbol;Acc:HGNC:11804]
ENSG00000166272	428	ENSG00000166272	WBP1L	2.96671e-17	0.123941	0.244387	-0.36028	0.510907	6.48337	1.06581077297108e-09 .	1 x 45	10 q24	WW domain binding protein 1 like [Source:HGNC Symbol;Acc:HGNC:23510]
ENSG00000119953	429	ENSG00000119953	SMNDC1	-5.20474e-16	0.126111	0.237396	-0.548616	0.389957	4.61965	4.90451688217597e-06 .	1 x 45	10 q25	survival motor neuron domain containing 1 [Source:HGNC Symbol;Acc:HGNC:16900]
ENSG00000185009	430	ENSG00000185009	AP3M1	3.14812e-16	0.150279	0.23689	-0.411711	0.63942	9.07223	1.4432899320127e-15 .	1 x 43	10 q22	adaptor related protein complex 3 mu 1 subunit [Source:HGNC Symbol;Acc:HGNC:569]
ENSG00000122852	431	ENSG00000122852	SFTPA1	2.85297e-17	0.0972905	0.235657	-0.275212	-0.0705826	-0.77189	0.779145109881377 .	1 x 43	10 q22	surfactant protein A1 [Source:HGNC Symbol;Acc:HGNC:10798]
ENSG00000196968	432	ENSG00000196968	FUT11	4.13849e-17	0.125661	0.227784	-0.382729	0.523363	6.7001	3.65882879549417e-10 .	1 x 43	10 q22	fucosyltransferase 11 [Source:HGNC Symbol;Acc:HGNC:19233]
ENSG00000156515	433	ENSG00000156515	HK1	3.73037e-17	0.111965	0.22685	-0.283046	0.229227	2.56897	0.00571793447133873 .	1 x 43	10 q22	hexokinase 1 [Source:HGNC Symbol;Acc:HGNC:4922]
ENSG00000198954	434	ENSG00000198954	KIF1BP	2.38847e-16	0.131403	0.207199	-0.45716	0.736903	11.8915	0 .	1 x 43	10 q22	KIF1 binding protein [Source:HGNC Symbol;Acc:HGNC:23419]
ENSG00000107625	435	ENSG00000107625	DDX50	1.50113e-16	0.112265	0.195571	-0.323418	0.630604	8.86358	4.55191440096314e-15 .	1 x 43	10 q22	DExD-box helicase 50 [Source:HGNC Symbol;Acc:HGNC:17906]
ENSG00000204022	436	ENSG00000204022	LIPJ	4.43525e-17	0.0816327	0.190986	-0.174919	0.202833	2.25962	0.0128321467325957 .	1 x 45	10 q23	lipase family member J [Source:HGNC Symbol;Acc:HGNC:21773]
ENSG00000023041	437	ENSG00000023041	ZDHHC6	2.83912e-16	0.103145	0.185215	-0.447187	0.467537	5.76966	3.21115073420586e-08 .	1 x 45	10 q25	zinc finger DHHC-type containing 6 [Source:HGNC Symbol;Acc:HGNC:19160]

## Sheet: spotF
s	Rank	ID	Symbol	mean expression	SD	max delta e	min delta e	correlation	->t.score	->p.value	Metagene	Chromosome	Description
ENSG00000133110	1	ENSG00000133110	POSTN	5.90475e-17	0.567117	2.63494	-0.439969	0.161207	1.78187	0.0386603564124246 .	20 x 34	13 q13	periostin [Source:HGNC Symbol;Acc:HGNC:16953]
ENSG00000179813	2	ENSG00000179813	FAM216B	-3.52142e-17	0.323186	2.37062	-0.287653	-0.119479	-1.31276	0.904105120670538 .	19 x 34	13 q14	family with sequence similarity 216 member B [Source:HGNC Symbol;Acc:HGNC:26883]
ENSG00000125285	3	ENSG00000125285	SOX21	1.02984e-16	0.390643	2.18723	-0.443358	0.077276	0.84551	0.199761467944965 .	20 x 34	13 q32	SRY-box 21 [Source:HGNC Symbol;Acc:HGNC:11197]
ENSG00000165474	4	ENSG00000165474	GJB2	-6.63018e-17	0.716448	2.12752	-0.780536	0.0361766	0.394899	0.346812227064507 .	20 x 34	13 q12	gap junction protein beta 2 [Source:HGNC Symbol;Acc:HGNC:4284]
ENSG00000133116	5	ENSG00000133116	KL	8.25834e-17	0.346553	1.94553	-0.769806	0.225517	2.52515	0.00644005050672769 .	20 x 35	13 q13	klotho [Source:HGNC Symbol;Acc:HGNC:6344]
ENSG00000102683	6	ENSG00000102683	SGCG	1.94786e-16	0.478268	1.87771	-0.628756	0.00616984	0.0673063	0.473225398206046 .	19 x 34	13 q12	sarcoglycan gamma [Source:HGNC Symbol;Acc:HGNC:10809]
ENSG00000150893	7	ENSG00000150893	FREM2	-2.37858e-16	0.749523	1.82359	-1.37988	0.304009	3.48112	0.000349465769244772 .	20 x 35	13 q13	FRAS1 related extracellular matrix protein 2 [Source:HGNC Symbol;Acc:HGNC:25396]
ENSG00000126226	8	ENSG00000126226	PCID2	5.115e-16	0.281194	1.75993	-0.586053	0.422259	5.08155	7.02722131928901e-07 .	21 x 35	13 q34	PCI domain containing 2 [Source:HGNC Symbol;Acc:HGNC:25653]
ENSG00000273167	9	ENSG00000273167		-4.81326e-17	0.339075	1.68337	-0.631238	-0.0871923	-0.954792	0.829190874658637 .	19 x 34	13 q12
ENSG00000139842	10	ENSG00000139842	CUL4A	-1.5646e-16	0.242587	1.60697	-0.417593	0.123451	1.35708	0.0886627250937142 .	20 x 34	13 q34	cullin 4A [Source:HGNC Symbol;Acc:HGNC:2554]
ENSG00000165480	11	ENSG00000165480	SKA3	-2.06647e-16	0.415018	1.59636	-0.794568	0.343498	3.9899	5.73210370622412e-05 .	20 x 34	13 q12	spindle and kinetochore associated complex subunit 3 [Source:HGNC Symbol;Acc:HGNC:20262]
ENSG00000139618	12	ENSG00000139618	BRCA2	-9.56726e-18	0.392487	1.32739	-0.729753	0.355645	4.15102	3.12486322853189e-05 .	20 x 34	13 q13	BRCA2, DNA repair associated [Source:HGNC Symbol;Acc:HGNC:1101]
ENSG00000112936	13	ENSG00000112936	C7	-1.20088e-16	0.29991	1.21752	-0.51905	0.0827649	0.905967	0.183392040907855 .	17 x 37	5 p13	complement C7 [Source:HGNC Symbol;Acc:HGNC:1346]
ENSG00000133107	14	ENSG00000133107	TRPC4	4.56524e-17	0.299492	1.21191	-0.402096	0.221509	2.47794	0.00730870878844758 .	20 x 34	13 q13	transient receptor potential cation channel subfamily C member 4 [Source:HGNC Symbol;Acc:HGNC:12336]
ENSG00000133115	15	ENSG00000133115	STOML3	-1.08112e-16	0.223769	1.17843	-0.420449	0.00782927	0.0854098	0.466039547853878 .	20 x 34	13 q13	stomatin like 3 [Source:HGNC Symbol;Acc:HGNC:19420]
ENSG00000127863	16	ENSG00000127863	TNFRSF19	1.58113e-16	0.403735	1.17454	-0.701717	0.378368	4.45902	9.38465659761079e-06 .	20 x 34	13 q12	TNF receptor superfamily member 19 [Source:HGNC Symbol;Acc:HGNC:11915]
ENSG00000121743	17	ENSG00000121743	GJA3	-1.01312e-18	0.243126	1.1601	-0.414262	0.177005	1.96188	0.0260555748691712 .	20 x 34	13 q12	gap junction protein alpha 3 [Source:HGNC Symbol;Acc:HGNC:4277]
ENSG00000204919	18	ENSG00000204919	PRR20A	2.25323e-17	0.196693	1.1074	-0.517333	-0.185592	-2.06036	0.979228019896731 .	19 x 34	13 q21	proline rich 20A [Source:HGNC Symbol;Acc:HGNC:24754]
ENSG00000204918	19	ENSG00000204918	PRR20B	9.44206e-17	0.196554	1.10736	-0.515103	-0.185836	-2.06317	0.979364032606063 .	19 x 34	13 q21	proline rich 20B [Source:HGNC Symbol;Acc:HGNC:37220]
ENSG00000248874	20	ENSG00000248874	C5orf17	-4.80753e-17	0.182426	1.07693	-0.29782	0.139464	1.53639	0.0635491979550452 .	17 x 36	5 p14	chromosome 5 open reading frame 17 [Source:HGNC Symbol;Acc:HGNC:26630]
ENSG00000136122	21	ENSG00000136122	BORA	3.68655e-16	0.318742	1.03795	-0.991796	0.524143	6.71387	3.41683570326268e-10 .	20 x 34	13 q21	bora, aurora kinase A activator [Source:HGNC Symbol;Acc:HGNC:24724]
ENSG00000080166	22	ENSG00000080166	DCT	-1.48039e-16	0.374072	1.03374	-0.676505	0.132528	1.45857	0.0736587795727536 .	20 x 34	13 q32	dopachrome tautomerase [Source:HGNC Symbol;Acc:HGNC:2709]
ENSG00000180332	23	ENSG00000180332	KCTD4	-1.17445e-16	0.449279	1.01377	-0.945014	0.110737	1.21548	0.113295264330244 .	19 x 34	13 q14	potassium channel tetramerization domain containing 4 [Source:HGNC Symbol;Acc:HGNC:23227]
ENSG00000182957	24	ENSG00000182957	SPATA13	1.71293e-16	0.220529	0.999974	-0.39002	-0.00990927	-0.108103	0.542951864568011 .	19 x 34	13 q12	spermatogenesis associated 13 [Source:HGNC Symbol;Acc:HGNC:23222]
ENSG00000123178	25	ENSG00000123178	SPRYD7	-1.04829e-16	0.331552	0.981463	-0.794738	0.175031	1.9393	0.0274159422868903 .	19 x 34	13 q14	SPRY domain containing 7 [Source:HGNC Symbol;Acc:HGNC:14297]
ENSG00000151287	26	ENSG00000151287	TEX30	1.45698e-16	0.337356	0.961179	-1.57878	0.391959	4.64767	4.37336956748968e-06 .	21 x 35	13 q33	testis expressed 30 [Source:HGNC Symbol;Acc:HGNC:25188]
ENSG00000150456	27	ENSG00000150456	EEF1AKMT1	1.51977e-16	0.604005	0.93838	-1.45583	0.0426646	0.465841	0.3210905774538 .	19 x 34	13 q12	EEF1A lysine methyltransferase 1 [Source:HGNC Symbol;Acc:HGNC:27351]
ENSG00000198033	28	ENSG00000198033	TUBA3C	-1.08432e-16	0.231599	0.930981	-0.33886	-0.417402	-5.01068	0.999999046459868 .	19 x 34	13 q12	tubulin alpha 3c [Source:HGNC Symbol;Acc:HGNC:12408]
ENSG00000125257	29	ENSG00000125257	ABCC4	-7.25095e-17	0.327903	0.928245	-0.892929	0.438569	5.3235	2.43357994422766e-07 .	21 x 35	13 q32	ATP binding cassette subfamily C member 4 [Source:HGNC Symbol;Acc:HGNC:55]
ENSG00000132964	30	ENSG00000132964	CDK8	1.9837e-17	0.283989	0.905738	-1.00333	0.590661	7.98512	4.98046048846845e-13 .	20 x 34	13 q12	cyclin dependent kinase 8 [Source:HGNC Symbol;Acc:HGNC:1779]
ENSG00000250709	31	ENSG00000250709	CCDC169-SOHLH2	-2.03591e-16	0.263091	0.905067	-0.425865	0.50095	6.31412	2.43031661462112e-09 .	20 x 34	13 q13	CCDC169-SOHLH2 readthrough [Source:HGNC Symbol;Acc:HGNC:38866]
ENSG00000043355	32	ENSG00000043355	ZIC2	1.92229e-16	0.292419	0.830907	-0.859927	-0.0367369	-0.401023	0.65543874969404 .	20 x 34	13 q32	Zic family member 2 [Source:HGNC Symbol;Acc:HGNC:12873]
ENSG00000102743	33	ENSG00000102743	SLC25A15	6.03975e-17	0.301536	0.805967	-0.648493	0.547601	7.13917	4.01777500158573e-11 .	20 x 34	13 q14	solute carrier family 25 member 15 [Source:HGNC Symbol;Acc:HGNC:10985]
ENSG00000120669	34	ENSG00000120669	SOHLH2	-1.5083e-16	0.25776	0.79239	-0.47218	0.320446	3.69025	0.00016964885468651 .	20 x 34	13 q13	spermatogenesis and oogenesis specific basic helix-loop-helix 2 [Source:HGNC Symbol;Acc:HGNC:26026]
ENSG00000102606	35	ENSG00000102606	ARHGEF7	-1.83718e-16	0.181423	0.787883	-0.55512	0.120461	1.32371	0.0940685490870066 .	20 x 34	13 q34	Rho guanine nucleotide exchange factor 7 [Source:HGNC Symbol;Acc:HGNC:15607]
ENSG00000136158	36	ENSG00000136158	SPRY2	-7.47221e-17	0.239854	0.783978	-0.519071	0.177597	1.96865	0.0256588556562702 .	19 x 34	13 q31	sprouty RTK signaling antagonist 2 [Source:HGNC Symbol;Acc:HGNC:11270]
ENSG00000057593	37	ENSG00000057593	F7	-2.26422e-17	0.204449	0.779363	-0.512611	-0.184374	-2.04637	0.978538297249632 .	20 x 34	13 q34	coagulation factor VII [Source:HGNC Symbol;Acc:HGNC:3544]
ENSG00000151835	38	ENSG00000151835	SACS	-3.91331e-16	0.187594	0.777139	-0.63123	0.63331	8.92702	3.21964677141295e-15 .	20 x 34	13 q12	sacsin molecular chaperone [Source:HGNC Symbol;Acc:HGNC:10519]
ENSG00000198553	39	ENSG00000198553	KCNRG	-8.68604e-17	0.248498	0.772665	-0.455088	0.287539	3.27498	0.000692136939088428 .	19 x 34	13 q14	potassium channel regulator [Source:HGNC Symbol;Acc:HGNC:18893]
ENSG00000134901	40	ENSG00000134901	KDELC1	2.0194e-16	0.348305	0.760262	-0.809992	0.551807	7.21787	2.68911559686558e-11 .	21 x 34	13 q33	KDEL motif containing 1 [Source:HGNC Symbol;Acc:HGNC:19350]
ENSG00000088448	41	ENSG00000088448	ANKRD10	8.11306e-17	0.253373	0.743911	-0.898409	0.452795	5.53984	9.21425779010221e-08 .	21 x 35	13 q34	ankyrin repeat domain 10 [Source:HGNC Symbol;Acc:HGNC:20265]
ENSG00000187676	42	ENSG00000187676	B3GLCT	-2.37987e-17	0.392775	0.733271	-1.22708	0.295889	3.37908	0.000491929115768563 .	20 x 34	13 q12	beta 3-glucosyltransferase [Source:HGNC Symbol;Acc:HGNC:20207]
ENSG00000153495	43	ENSG00000153495	TEX29	-3.2501e-17	0.239482	0.730031	-0.533126	-0.125299	-1.3777	0.914560070848522 .	20 x 34	13 q34	testis expressed 29 [Source:HGNC Symbol;Acc:HGNC:20370]
ENSG00000102763	44	ENSG00000102763	VWA8	2.22539e-16	0.196121	0.727497	-0.714501	0.601602	8.21575	1.46771483855446e-13 .	20 x 34	13 q14	von Willebrand factor A domain containing 8 [Source:HGNC Symbol;Acc:HGNC:29071]
ENSG00000027001	45	ENSG00000027001	MIPEP	-2.27755e-16	0.331583	0.722475	-0.97925	0.363986	4.26304	2.0305971040413e-05 .	20 x 34	13 q12	mitochondrial intermediate peptidase [Source:HGNC Symbol;Acc:HGNC:7104]
ENSG00000139832	46	ENSG00000139832	RAB20	4.5748e-17	0.280381	0.718763	-0.727976	-0.0151601	-0.165396	0.565543378531722 .	20 x 34	13 q34	RAB20, member RAS oncogene family [Source:HGNC Symbol;Acc:HGNC:18260]
ENSG00000120662	47	ENSG00000120662	MTRF1	-6.15325e-17	0.29454	0.717961	-1.08763	0.689332	10.38	0 .	20 x 34	13 q14	mitochondrial translation release factor 1 [Source:HGNC Symbol;Acc:HGNC:7469]
ENSG00000176124	48	ENSG00000176124	DLEU1	2.6082e-16	0.337127	0.716429	-0.864104	0.448744	5.47772	1.22044071737548e-07 .	20 x 34	13 q14	deleted in lymphocytic leukemia 1 (non-protein coding) [Source:HGNC Symbol;Acc:HGNC:13747]
ENSG00000136147	49	ENSG00000136147	PHF11	3.03973e-16	0.303538	0.699987	-0.951654	-0.185055	-2.05419	0.978926042667657 .	19 x 34	13 q14	PHD finger protein 11 [Source:HGNC Symbol;Acc:HGNC:17024]
ENSG00000136155	50	ENSG00000136155	SCEL	1.53975e-17	0.141639	0.699775	-0.270533	0.362387	4.24148	2.20755241739923e-05 .	19 x 34	13 q22	sciellin [Source:HGNC Symbol;Acc:HGNC:10573]
ENSG00000120693	51	ENSG00000120693	SMAD9	3.41248e-16	0.370449	0.693093	-1.16892	0.381837	4.50683	7.74789060242753e-06 .	20 x 34	13 q13	SMAD family member 9 [Source:HGNC Symbol;Acc:HGNC:6774]
ENSG00000139514	52	ENSG00000139514	SLC7A1	-7.88033e-18	0.246471	0.69118	-0.630085	0.243307	2.7364	0.00358187587150982 .	19 x 34	13 q12	solute carrier family 7 member 1 [Source:HGNC Symbol;Acc:HGNC:11057]
ENSG00000125247	53	ENSG00000125247	TMTC4	-7.17162e-17	0.308998	0.68769	-0.776481	0.266886	3.02096	0.00154245841354927 .	21 x 35	13 q32	transmembrane and tetratricopeptide repeat containing 4 [Source:HGNC Symbol;Acc:HGNC:25904]
ENSG00000173988	54	ENSG00000173988	LRRC63	8.37064e-17	0.225672	0.686969	-0.444926	0.115555	1.26906	0.103447637914553 .	20 x 34	13 q14	leucine rich repeat containing 63 [Source:HGNC Symbol;Acc:HGNC:34296]
ENSG00000134897	55	ENSG00000134897	BIVM	-1.41597e-17	0.215068	0.683282	-0.879813	0.670056	9.84688	0 .	21 x 35	13 q33	basic, immunoglobulin-like variable motif containing [Source:HGNC Symbol;Acc:HGNC:16034]
ENSG00000083535	56	ENSG00000083535	PIBF1	2.86731e-18	0.304892	0.68244	-1.55139	0.739543	11.9853	0 .	20 x 35	13 q21	progesterone immunomodulatory binding factor 1 [Source:HGNC Symbol;Acc:HGNC:23352]
ENSG00000134864	57	ENSG00000134864	GGACT	3.70911e-17	0.167566	0.682339	-0.394588	0.0263115	0.287124	0.387258240057486 .	21 x 34	13 q32	gamma-glutamylamine cyclotransferase [Source:HGNC Symbol;Acc:HGNC:25100]
ENSG00000153487	58	ENSG00000153487	ING1	-1.22757e-16	0.260802	0.682029	-0.83706	0.574872	7.66411	2.683409050519e-12 .	21 x 35	13 q34	inhibitor of growth family member 1 [Source:HGNC Symbol;Acc:HGNC:6062]
ENSG00000122035	59	ENSG00000122035	RASL11A	-4.16716e-18	0.287804	0.672497	-0.660181	-0.0792718	-0.867483	0.806288237491256 .	19 x 34	13 q12	RAS like family 11 member A [Source:HGNC Symbol;Acc:HGNC:23802]
ENSG00000168621	60	ENSG00000168621	GDNF	-5.85601e-17	0.237864	0.659416	-0.474377	0.205937	2.29572	0.011721363914623 .	17 x 36	5 p13	glial cell derived neurotrophic factor [Source:HGNC Symbol;Acc:HGNC:4232]
ENSG00000126218	61	ENSG00000126218	F10	2.13557e-16	0.190651	0.65541	-0.398414	-0.00689904	-0.0752614	0.529933454617573 .	20 x 34	13 q34	coagulation factor X [Source:HGNC Symbol;Acc:HGNC:3528]
ENSG00000134905	62	ENSG00000134905	CARS2	-4.1468e-16	0.200329	0.655304	-0.393961	0.122555	1.34707	0.0902589016953761 .	21 x 34	13 q34	cysteinyl-tRNA synthetase 2, mitochondrial (putative) [Source:HGNC Symbol;Acc:HGNC:25695]
ENSG00000151849	63	ENSG00000151849	CENPJ	1.82366e-16	0.247769	0.65431	-0.681371	0.71752	11.2373	0 .	20 x 34	13 q12	centromere protein J [Source:HGNC Symbol;Acc:HGNC:17272]
ENSG00000188342	64	ENSG00000188342	GTF2F2	-5.05497e-16	0.269593	0.646967	-0.790637	0.583811	7.8442	1.04571906689443e-12 .	20 x 34	13 q14	general transcription factor IIF subunit 2 [Source:HGNC Symbol;Acc:HGNC:4653]
ENSG00000183580	65	ENSG00000183580	FBXL7	6.02843e-16	0.222365	0.646017	-0.634599	-0.290543	-3.31233	0.999387148018721 .	17 x 36	5 p15	F-box and leucine rich repeat protein 7 [Source:HGNC Symbol;Acc:HGNC:13604]
ENSG00000164187	66	ENSG00000164187	LMBRD2	4.02284e-16	0.232612	0.645665	-0.530921	0.412644	4.94176	1.27999431653869e-06 .	18 x 37	5 p13	LMBR1 domain containing 2 [Source:HGNC Symbol;Acc:HGNC:25287]
ENSG00000139793	67	ENSG00000139793	MBNL2	-1.05049e-16	0.297144	0.645062	-0.698748	0.302552	3.46274	0.000371859296141697 .	20 x 35	13 q32	muscleblind like splicing regulator 2 [Source:HGNC Symbol;Acc:HGNC:16746]
ENSG00000152207	68	ENSG00000152207	CYSLTR2	-1.33808e-16	0.269516	0.641771	-0.81945	-0.073754	-0.806758	0.78929239067975 .	19 x 34	13 q14	cysteinyl leukotriene receptor 2 [Source:HGNC Symbol;Acc:HGNC:18274]
ENSG00000102802	69	ENSG00000102802	MEDAG	-5.7222e-17	0.23387	0.638542	-0.698003	-0.0164914	-0.179924	0.571240896797457 .	19 x 34	13 q12	mesenteric estrogen dependent adipogenesis [Source:HGNC Symbol;Acc:HGNC:25926]
ENSG00000136104	70	ENSG00000136104	RNASEH2B	-1.04303e-16	0.212705	0.634693	-0.529699	0.612648	8.45594	4.07451850037432e-14 .	20 x 34	13 q14	ribonuclease H2 subunit B [Source:HGNC Symbol;Acc:HGNC:25671]
ENSG00000125249	71	ENSG00000125249	RAP2A	2.76533e-16	0.301323	0.630329	-0.693685	0.459743	5.64742	5.64134046143749e-08 .	20 x 34	13 q32	RAP2A, member of RAS oncogene family [Source:HGNC Symbol;Acc:HGNC:9861]
ENSG00000151778	72	ENSG00000151778	SERP2	3.72349e-16	0.290572	0.629052	-0.947925	0.173493	1.92173	0.0285155490157553 .	19 x 34	13 q14	stress associated endoplasmic reticulum protein family member 2 [Source:HGNC Symbol;Acc:HGNC:20607]
ENSG00000139800	73	ENSG00000139800	ZIC5	3.17316e-17	0.163696	0.62895	-0.36334	0.213881	2.38844	0.00924641590804254 .	20 x 34	13 q32	Zic family member 5 [Source:HGNC Symbol;Acc:HGNC:20322]
ENSG00000102547	74	ENSG00000102547	CAB39L	9.7221e-17	0.310757	0.62059	-0.797686	0.314569	3.61506	0.0002207177065221 .	19 x 34	13 q14	calcium binding protein 39 like [Source:HGNC Symbol;Acc:HGNC:20290]
ENSG00000165475	75	ENSG00000165475	CRYL1	3.87398e-16	0.36385	0.620163	-1.18706	0.155201	1.71381	0.0445834687054747 .	19 x 34	13 q12	crystallin lambda 1 [Source:HGNC Symbol;Acc:HGNC:18246]
ENSG00000139826	76	ENSG00000139826	ABHD13	2.10917e-16	0.373211	0.611207	-1.58383	0.622593	8.67897	1.23234755733392e-14 .	21 x 36	13 q33	abhydrolase domain containing 13 [Source:HGNC Symbol;Acc:HGNC:20293]
ENSG00000118922	77	ENSG00000118922	KLF12	-1.21041e-16	0.237461	0.608897	-0.58922	0.449813	5.49407	1.13361662057443e-07 .	20 x 34	13 q22	Kruppel like factor 12 [Source:HGNC Symbol;Acc:HGNC:6346]
ENSG00000175198	78	ENSG00000175198	PCCA	-2.26871e-16	0.190387	0.602402	-0.593716	0.16445	1.8187	0.0357360809397984 .	20 x 34	13 q32	propionyl-CoA carboxylase alpha subunit [Source:HGNC Symbol;Acc:HGNC:8653]
ENSG00000101452	79	ENSG00000101452	DHX35	-1.28379e-16	0.269311	0.594139	-0.927246	0.488381	6.10522	6.62965904396629e-09 .	18 x 38	20 q11	DEAH-box helicase 35 [Source:HGNC Symbol;Acc:HGNC:15861]
ENSG00000139737	80	ENSG00000139737	SLAIN1	1.80593e-17	0.25942	0.580655	-0.65128	0.309675	3.5528	0.000273684318265799 .	19 x 34	13 q22	SLAIN motif family member 1 [Source:HGNC Symbol;Acc:HGNC:26387]
ENSG00000132950	81	ENSG00000132950	ZMYM5	-1.4025e-16	0.216893	0.576532	-0.617944	0.650765	9.34966	3.33066907387547e-16 .	20 x 34	13 q12	zinc finger MYM-type containing 5 [Source:HGNC Symbol;Acc:HGNC:13029]
ENSG00000139746	82	ENSG00000139746	RBM26	-3.02463e-16	0.192408	0.57327	-0.898028	0.657725	9.5252	1.11022302462516e-16 .	20 x 34	13 q31	RNA binding motif protein 26 [Source:HGNC Symbol;Acc:HGNC:20327]
ENSG00000139734	83	ENSG00000139734	DIAPH3	-6.06962e-17	0.176444	0.57298	-0.45119	0.230896	2.58873	0.00541679470957845 .	19 x 34	13 q21	diaphanous related formin 3 [Source:HGNC Symbol;Acc:HGNC:15480]
ENSG00000165300	84	ENSG00000165300	SLITRK5	4.01557e-16	0.447016	0.568923	-1.87676	0.144469	1.59268	0.0569422033072182 .	20 x 34	13 q31	SLIT and NTRK like family member 5 [Source:HGNC Symbol;Acc:HGNC:20295]
ENSG00000134884	85	ENSG00000134884	ARGLU1	-1.19973e-16	0.209469	0.567478	-0.951941	0.563407	7.43912	8.62665494594239e-12 .	21 x 35	13 q33	arginine and glutamate rich 1 [Source:HGNC Symbol;Acc:HGNC:25482]
ENSG00000102780	86	ENSG00000102780	DGKH	1.86994e-16	0.252059	0.566853	-0.703331	0.367045	4.30442	1.72840810035435e-05 .	19 x 34	13 q14	diacylglycerol kinase eta [Source:HGNC Symbol;Acc:HGNC:2854]
ENSG00000102531	87	ENSG00000102531	FNDC3A	3.23528e-16	0.26881	0.561652	-0.892856	0.747062	12.2594	0 .	20 x 35	13 q14	fibronectin type III domain containing 3A [Source:HGNC Symbol;Acc:HGNC:20296]
ENSG00000136160	88	ENSG00000136160	EDNRB	3.54247e-16	0.381468	0.560462	-1.1699	0.22218	2.48583	0.00715649950284569 .	19 x 34	13 q22	endothelin receptor type B [Source:HGNC Symbol;Acc:HGNC:3180]
ENSG00000102796	89	ENSG00000102796	DHRS12	-1.38682e-16	0.198178	0.558142	-0.628449	0.185858	2.06342	0.0206238903764189 .	19 x 34	13 q14	dehydrogenase/reductase 12 [Source:HGNC Symbol;Acc:HGNC:25832]
ENSG00000152520	90	ENSG00000152520	PAN3	-5.86616e-17	0.178504	0.552777	-0.404505	0.272884	3.09425	0.00122982197070787 .	20 x 34	13 q12	PAN3 poly(A) specific ribonuclease subunit [Source:HGNC Symbol;Acc:HGNC:29991]
ENSG00000145604	91	ENSG00000145604	SKP2	8.03421e-17	0.180538	0.551424	-0.431267	0.35108	4.09018	3.93661810768053e-05 .	18 x 37	5 p13	S-phase kinase associated protein 2 [Source:HGNC Symbol;Acc:HGNC:10901]
ENSG00000102572	92	ENSG00000102572	STK24	-1.81921e-16	0.161101	0.549096	-0.309057	-0.168968	-1.87011	0.968036966237417 .	20 x 33	13 q32	serine/threonine kinase 24 [Source:HGNC Symbol;Acc:HGNC:11403]
ENSG00000123179	93	ENSG00000123179	EBPL	6.82086e-17	0.216999	0.544439	-0.732974	0.401255	4.77876	2.54338350813565e-06 .	19 x 34	13 q14	emopamil binding protein like [Source:HGNC Symbol;Acc:HGNC:18061]
ENSG00000136141	94	ENSG00000136141	LRCH1	6.44046e-17	0.180091	0.544206	-0.512035	0.0544915	0.595317	0.276381038708522 .	19 x 34	13 q14	leucine rich repeats and calponin homology domain containing 1 [Source:HGNC Symbol;Acc:HGNC:20309]
ENSG00000073910	95	ENSG00000073910	FRY	7.16207e-17	0.244867	0.540842	-0.607347	0.465825	5.74266	3.63866535790791e-08 .	20 x 34	13 q13	FRY microtubule binding protein [Source:HGNC Symbol;Acc:HGNC:20367]
ENSG00000242715	96	ENSG00000242715	CCDC169	1.01462e-16	0.160059	0.539841	-0.275752	0.460419	5.65795	5.37523829891029e-08 .	20 x 34	13 q13	coiled-coil domain containing 169 [Source:HGNC Symbol;Acc:HGNC:34361]
ENSG00000120675	97	ENSG00000120675	DNAJC15	5.64191e-17	0.284016	0.539667	-1.27008	-0.030546	-0.333373	0.630280275422569 .	19 x 34	13 q14	DnaJ heat shock protein family (Hsp40) member C15 [Source:HGNC Symbol;Acc:HGNC:20325]
ENSG00000204398	98	ENSG00000204398		1.02076e-17	0.155602	0.539003	-0.400966	-0.114731	-1.25989	0.894912183090974 .	20 x 34	13 q34
ENSG00000102760	99	ENSG00000102760	RGCC	4.12606e-17	0.283542	0.538804	-0.840809	0.0896304	0.981703	0.1641188254146 .	19 x 34	13 q14	regulator of cell cycle [Source:HGNC Symbol;Acc:HGNC:20369]
ENSG00000126217	100	ENSG00000126217	MCF2L	-3.42166e-18	0.154327	0.53758	-0.433037	-0.164148	-1.81527	0.963999687086719 .	20 x 34	13 q34	MCF.2 cell line derived transforming sequence like [Source:HGNC Symbol;Acc:HGNC:14576]
ENSG00000172458	101	ENSG00000172458	IL17D	-1.80392e-16	0.294979	0.53452	-0.8968	0.156538	1.72895	0.0432061568168199 .	19 x 34	13 q12	interleukin 17D [Source:HGNC Symbol;Acc:HGNC:5984]
ENSG00000121741	102	ENSG00000121741	ZMYM2	-9.3006e-17	0.174693	0.532757	-0.461553	0.504447	6.37317	1.8248975663937e-09 .	20 x 34	13 q12	zinc finger MYM-type containing 2 [Source:HGNC Symbol;Acc:HGNC:12989]
ENSG00000120658	103	ENSG00000120658	ENOX1	3.35366e-16	0.273409	0.532299	-1.00493	0.300486	3.43674	0.000405847317966668 .	20 x 35	13 q14	ecto-NOX disulfide-thiol exchanger 1 [Source:HGNC Symbol;Acc:HGNC:25474]
ENSG00000172766	104	ENSG00000172766	NAA16	3.09412e-16	0.252132	0.529656	-1.27459	0.672323	9.9076	0 .	20 x 34	13 q14	N(alpha)-acetyltransferase 16, NatA auxiliary subunit [Source:HGNC Symbol;Acc:HGNC:26164]
ENSG00000120685	105	ENSG00000120685	PROSER1	-4.23311e-16	0.230406	0.524526	-0.646936	0.604685	8.28203	1.03139718987677e-13 .	20 x 34	13 q13	proline and serine rich 1 [Source:HGNC Symbol;Acc:HGNC:20291]
ENSG00000150510	106	ENSG00000150510	FAM124A	-1.15261e-16	0.205131	0.52268	-0.557738	-0.0336166	-0.366921	0.64283524730013 .	19 x 34	13 q14	family with sequence similarity 124 member A [Source:HGNC Symbol;Acc:HGNC:26413]
ENSG00000102595	107	ENSG00000102595	UGGT2	-1.61836e-16	0.234861	0.521744	-0.876558	0.659616	9.57362	1.11022302462516e-16 .	20 x 34	13 q32	UDP-glucose glycoprotein glucosyltransferase 2 [Source:HGNC Symbol;Acc:HGNC:15664]
ENSG00000184226	108	ENSG00000184226	PCDH9	5.98097e-16	0.318157	0.520978	-1.35394	0.114797	1.26062	0.104956009869189 .	19 x 34	13 q21	protocadherin 9 [Source:HGNC Symbol;Acc:HGNC:8661]
ENSG00000133083	109	ENSG00000133083	DCLK1	4.51124e-17	0.344357	0.518051	-2.34929	0.0539633	0.589529	0.278312162962283 .	20 x 34	13 q13	doublecortin like kinase 1 [Source:HGNC Symbol;Acc:HGNC:2700]
ENSG00000139508	110	ENSG00000139508	SLC46A3	3.16011e-16	0.163146	0.51779	-0.601318	-0.0182202	-0.198792	0.5786177693956 .	20 x 34	13 q12	solute carrier family 46 member 3 [Source:HGNC Symbol;Acc:HGNC:27501]
ENSG00000089123	111	ENSG00000089123	TASP1	2.20793e-16	0.2008	0.516206	-0.881127	0.504359	6.37167	1.83824111488207e-09 .	17 x 36	20 p12	taspase 1 [Source:HGNC Symbol;Acc:HGNC:15859]
ENSG00000102580	112	ENSG00000102580	DNAJC3	-8.57613e-17	0.18155	0.514799	-0.416202	0.388679	4.60182	5.27466224564677e-06 .	20 x 34	13 q32	DnaJ heat shock protein family (Hsp40) member C3 [Source:HGNC Symbol;Acc:HGNC:9439]
ENSG00000151388	113	ENSG00000151388	ADAMTS12	7.92525e-17	0.204215	0.513202	-0.555839	0.109068	1.19693	0.116856204213143 .	17 x 36	5 p13	ADAM metallopeptidase with thrombospondin type 1 motif 12 [Source:HGNC Symbol;Acc:HGNC:14605]
ENSG00000172915	114	ENSG00000172915	NBEA	1.63246e-16	0.217642	0.511819	-0.593112	0.187444	2.08167	0.0197581915625983 .	20 x 34	13 q13	neurobeachin [Source:HGNC Symbol;Acc:HGNC:7648]
ENSG00000132952	115	ENSG00000132952	USPL1	2.10571e-16	0.182271	0.51089	-0.911819	0.801051	14.5982	0 .	20 x 34	13 q12	ubiquitin specific peptidase like 1 [Source:HGNC Symbol;Acc:HGNC:20294]
ENSG00000183722	116	ENSG00000183722	LHFP	2.71807e-16	0.203863	0.510744	-0.423961	0.188513	2.09398	0.0191923828536051 .	20 x 34	13 q14	LHFPL tetraspan subfamily member 6 [Source:HGNC Symbol;Acc:HGNC:6586]
ENSG00000153395	117	ENSG00000153395	LPCAT1	1.68846e-16	0.268638	0.509669	-0.825201	0.181247	2.01047	0.0233210437394815 .	17 x 37	5 p15	lysophosphatidylcholine acyltransferase 1 [Source:HGNC Symbol;Acc:HGNC:25718]
ENSG00000132953	118	ENSG00000132953	XPO4	1.42544e-16	0.201243	0.504616	-0.730058	0.69584	10.5691	0 .	20 x 34	13 q12	exportin 4 [Source:HGNC Symbol;Acc:HGNC:17796]
ENSG00000005810	119	ENSG00000005810	MYCBP2	-4.09543e-16	0.162138	0.504174	-0.39534	0.15092	1.66542	0.049230088084151 .	19 x 34	13 q22	MYC binding protein 2, E3 ubiquitin protein ligase [Source:HGNC Symbol;Acc:HGNC:23386]
ENSG00000120694	120	ENSG00000120694	HSPH1	-2.86884e-16	0.216525	0.503351	-0.517654	0.367825	4.315	1.65841522092869e-05 .	20 x 34	13 q12	heat shock protein family H (Hsp110) member 1 [Source:HGNC Symbol;Acc:HGNC:16969]
ENSG00000132972	121	ENSG00000132972	RNF17	1.12872e-16	0.101215	0.50321	-0.175281	-0.0945741	-1.03633	0.84892451887716 .	19 x 34	13 q12	ring finger protein 17 [Source:HGNC Symbol;Acc:HGNC:10060]
ENSG00000102781	122	ENSG00000102781	KATNAL1	-8.04281e-18	0.181844	0.502789	-0.430105	0.0320968	0.350315	0.363360837418457 .	19 x 34	13 q12	katanin catalytic subunit A1 like 1 [Source:HGNC Symbol;Acc:HGNC:28361]
ENSG00000037474	123	ENSG00000037474	NSUN2	-3.82777e-16	0.170007	0.499074	-0.59852	0.26548	3.00383	0.00162541851609199 .	17 x 36	5 p15	NOP2/Sun RNA methyltransferase family member 2 [Source:HGNC Symbol;Acc:HGNC:25994]
ENSG00000133119	124	ENSG00000133119	RFC3	1.61195e-16	0.217012	0.496596	-0.774884	0.596865	8.11504	2.50466314355435e-13 .	20 x 34	13 q13	replication factor C subunit 3 [Source:HGNC Symbol;Acc:HGNC:9971]
ENSG00000139679	125	ENSG00000139679	LPAR6	-7.95392e-17	0.230772	0.496178	-0.749548	0.169498	1.87615	0.031541965673145 .	20 x 34	13 q14	lysophosphatidic acid receptor 6 [Source:HGNC Symbol;Acc:HGNC:15520]
ENSG00000101166	126	ENSG00000101166	PRELID3B	-3.18033e-17	0.2605	0.496039	-1.09393	0.345181	4.01208	5.27772105135549e-05 .	17 x 36	20 q13	PRELI domain containing 3B [Source:HGNC Symbol;Acc:HGNC:15892]
ENSG00000139496	127	ENSG00000139496	NUP58	1.02616e-16	0.164832	0.494971	-0.381491	0.684228	10.235	0 .	20 x 34	13 q12	nucleoporin 58 [Source:HGNC Symbol;Acc:HGNC:20261]
ENSG00000180776	128	ENSG00000180776	ZDHHC20	-2.63291e-16	0.215488	0.487233	-0.536939	0.524711	6.72389	3.25069970941172e-10 .	20 x 34	13 q12	zinc finger DHHC-type containing 20 [Source:HGNC Symbol;Acc:HGNC:20749]
ENSG00000133111	129	ENSG00000133111	RFXAP	-5.27901e-16	0.196158	0.484116	-0.806344	0.610513	8.40892	5.24025267623074e-14 .	20 x 34	13 q13	regulatory factor X associated protein [Source:HGNC Symbol;Acc:HGNC:9988]
ENSG00000177453	130	ENSG00000177453	NIM1K	2.44811e-16	0.19213	0.483737	-0.700676	0.257381	2.90558	0.00218609892386468 .	17 x 36	5 p12	NIM1 serine/threonine protein kinase [Source:HGNC Symbol;Acc:HGNC:28646]
ENSG00000152484	131	ENSG00000152484	USP12	-7.89466e-18	0.169479	0.481174	-0.41836	0.0770269	0.842768	0.200524466983647 .	19 x 34	13 q12	ubiquitin specific peptidase 12 [Source:HGNC Symbol;Acc:HGNC:20485]
ENSG00000134900	132	ENSG00000134900	TPP2	-3.06993e-17	0.199652	0.480951	-0.692362	0.527878	6.78009	2.45671594178987e-10 .	21 x 34	13 q33	tripeptidyl peptidase 2 [Source:HGNC Symbol;Acc:HGNC:12016]
ENSG00000118946	133	ENSG00000118946	PCDH17	-3.37291e-16	0.160876	0.477513	-0.527296	0.655938	9.47973	2.22044604925031e-16 .	19 x 34	13 q21	protocadherin 17 [Source:HGNC Symbol;Acc:HGNC:14267]
ENSG00000083520	134	ENSG00000083520	DIS3	-2.02432e-16	0.230637	0.471667	-0.954191	0.791916	14.1473	0 .	20 x 34	13 q21	DIS3 homolog, exosome endoribonuclease and 3'-5' exoribonuclease [Source:HGNC Symbol;Acc:HGNC:20604]
ENSG00000083635	135	ENSG00000083635	NUFIP1	7.66815e-17	0.194745	0.471527	-0.681892	0.60412	8.26982	1.10134124042816e-13 .	19 x 34	13 q14	NUFIP1, FMR1 interacting protein 1 [Source:HGNC Symbol;Acc:HGNC:8057]
ENSG00000139597	136	ENSG00000139597	N4BP2L1	-2.9206e-16	0.193043	0.469858	-0.494136	0.371061	4.35899	1.39546309432248e-05 .	20 x 34	13 q13	NEDD4 binding protein 2 like 1 [Source:HGNC Symbol;Acc:HGNC:25037]
ENSG00000133103	137	ENSG00000133103	COG6	-3.2965e-16	0.190974	0.468957	-0.905627	0.600573	8.19375	1.64979141459298e-13 .	20 x 35	13 q14	component of oligomeric golgi complex 6 [Source:HGNC Symbol;Acc:HGNC:18621]
ENSG00000134899	138	ENSG00000134899	ERCC5	1.2966e-16	0.149963	0.46673	-0.552496	0.383632	4.53167	7.01011388404282e-06 .	21 x 34	13 q33	ERCC excision repair 5, endonuclease [Source:HGNC Symbol;Acc:HGNC:3437]
ENSG00000173141	139	ENSG00000173141	MRPL57	-3.68937e-16	0.227394	0.463746	-0.54557	0.268449	3.04002	0.00145478744160477 .	20 x 34	13 q12	mitochondrial ribosomal protein L57 [Source:HGNC Symbol;Acc:HGNC:14514]
ENSG00000244754	140	ENSG00000244754	N4BP2L2	4.00181e-16	0.180255	0.462738	-0.662786	0.608224	8.35881	6.85007606193722e-14 .	20 x 34	13 q13	NEDD4 binding protein 2 like 2 [Source:HGNC Symbol;Acc:HGNC:26916]
ENSG00000152620	141	ENSG00000152620	NADK2	-1.70121e-16	0.218946	0.462326	-0.618356	0.0479535	0.523713	0.300725954255312 .	17 x 36	5 p13	NAD kinase 2, mitochondrial [Source:HGNC Symbol;Acc:HGNC:26404]
ENSG00000102543	142	ENSG00000102543	CDADC1	3.02561e-16	0.22202	0.458209	-0.774284	0.682481	10.186	0 .	20 x 34	13 q14	cytidine and dCMP deaminase domain containing 1 [Source:HGNC Symbol;Acc:HGNC:20299]
ENSG00000139505	143	ENSG00000139505	MTMR6	-7.15872e-18	0.295618	0.457462	-1.10898	0.58783	7.92657	6.78124223441046e-13 .	20 x 35	13 q12	myotubularin related protein 6 [Source:HGNC Symbol;Acc:HGNC:7453]
ENSG00000139687	144	ENSG00000139687	RB1	-1.03218e-16	0.197143	0.45448	-0.540579	0.565209	7.47405	7.201683693836e-12 .	20 x 34	13 q14	RB transcriptional corepressor 1 [Source:HGNC Symbol;Acc:HGNC:9884]
ENSG00000136114	145	ENSG00000136114	THSD1	-9.3092e-17	0.185627	0.454099	-0.724259	0.470052	5.80947	2.66922512981438e-08 .	20 x 34	13 q14	thrombospondin type 1 domain containing 1 [Source:HGNC Symbol;Acc:HGNC:17754]
ENSG00000150712	146	ENSG00000150712	MTMR12	9.96821e-17	0.137911	0.452509	-0.402418	0.078921	0.86362	0.194767045262365 .	17 x 36	5 p13	myotubularin related protein 12 [Source:HGNC Symbol;Acc:HGNC:18191]
ENSG00000136159	147	ENSG00000136159	NUDT15	-2.11827e-16	0.207985	0.452283	-1.06178	0.470939	5.82355	2.49991278788997e-08 .	20 x 34	13 q14	nudix hydrolase 15 [Source:HGNC Symbol;Acc:HGNC:23063]
ENSG00000133398	148	ENSG00000133398	MED10	-1.56794e-16	0.229509	0.445021	-0.923689	0.133303	1.46726	0.0724712802768044 .	18 x 37	5 p15	mediator complex subunit 10 [Source:HGNC Symbol;Acc:HGNC:28760]
ENSG00000120659	149	ENSG00000120659	TNFSF11	-6.27057e-17	0.124615	0.444296	-0.2794	0.155085	1.7125	0.0447049556836945 .	19 x 34	13 q14	TNF superfamily member 11 [Source:HGNC Symbol;Acc:HGNC:11926]
ENSG00000139668	150	ENSG00000139668	WDFY2	1.60737e-17	0.189963	0.444055	-0.52751	0.1026	1.12517	0.131390041222971 .	19 x 34	13 q14	WD repeat and FYVE domain containing 2 [Source:HGNC Symbol;Acc:HGNC:20482]
ENSG00000136144	151	ENSG00000136144	RCBTB1	5.11132e-16	0.202218	0.442331	-0.802875	0.559785	7.36935	1.23621113345962e-11 .	20 x 35	13 q14	RCC1 and BTB domain containing protein 1 [Source:HGNC Symbol;Acc:HGNC:18243]
ENSG00000145592	152	ENSG00000145592	RPL37	-2.59133e-16	0.167158	0.439423	-0.611903	0.265588	3.00515	0.00161888331887128 .	17 x 36	5 p13	ribosomal protein L37 [Source:HGNC Symbol;Acc:HGNC:10347]
ENSG00000134874	153	ENSG00000134874	DZIP1	-4.07827e-17	0.265652	0.43886	-1.72878	0.530305	6.82342	1.97837413118407e-10 .	21 x 35	13 q32	DAZ interacting zinc finger protein 1 [Source:HGNC Symbol;Acc:HGNC:20908]
ENSG00000132356	154	ENSG00000132356	PRKAA1	3.68918e-16	0.163057	0.436739	-0.493806	0.539803	6.99526	8.33690894097572e-11 .	18 x 37	5 p13	protein kinase AMP-activated catalytic subunit alpha 1 [Source:HGNC Symbol;Acc:HGNC:9376]
ENSG00000154124	155	ENSG00000154124	OTULIN	4.21337e-16	0.137645	0.436528	-0.326492	0.471023	5.82488	2.48452828310874e-08 .	17 x 37	5 p15	OTU deubiquitinase with linear linkage specificity [Source:HGNC Symbol;Acc:HGNC:25118]
ENSG00000088930	156	ENSG00000088930	XRN2	1.23132e-16	0.297122	0.435599	-1.21307	0.496035	6.23181	3.6157017380134e-09 .	18 x 38	20 p11	5'-3' exoribonuclease 2 [Source:HGNC Symbol;Acc:HGNC:12836]
ENSG00000136152	157	ENSG00000136152	COG3	-2.07636e-16	0.240838	0.435286	-0.976363	0.741498	12.0556	0 .	20 x 34	13 q14	component of oligomeric golgi complex 3 [Source:HGNC Symbol;Acc:HGNC:18619]
ENSG00000188811	158	ENSG00000188811	NHLRC3	1.39829e-16	0.194382	0.434718	-0.479824	0.577035	7.7073	2.14184225910685e-12 .	20 x 34	13 q13	NHL repeat containing 3 [Source:HGNC Symbol;Acc:HGNC:33751]
ENSG00000134882	159	ENSG00000134882	UBAC2	1.02272e-16	0.233628	0.434107	-0.604102	0.265854	3.00839	0.00160297505173235 .	20 x 34	13 q32	UBA domain containing 2 [Source:HGNC Symbol;Acc:HGNC:20486]
ENSG00000242110	160	ENSG00000242110	AMACR	1.79035e-16	0.177815	0.433562	-0.522618	0.330164	3.81563	0.000108495187366331 .	18 x 37	5 p13	alpha-methylacyl-CoA racemase [Source:HGNC Symbol;Acc:HGNC:451]
ENSG00000152213	161	ENSG00000152213	ARL11	3.82308e-17	0.186602	0.431775	-0.433778	0.132361	1.45671	0.073915036134417 .	20 x 34	13 q14	ADP ribosylation factor like GTPase 11 [Source:HGNC Symbol;Acc:HGNC:24046]
ENSG00000113569	162	ENSG00000113569	NUP155	2.84901e-16	0.226416	0.431554	-0.871856	0.449579	5.49049	1.15207863693456e-07 .	18 x 37	5 p13	nucleoporin 155 [Source:HGNC Symbol;Acc:HGNC:8063]
ENSG00000102471	163	ENSG00000102471	NDFIP2	2.47545e-18	0.232421	0.431063	-0.702929	0.420574	5.0569	7.81646075087572e-07 .	20 x 35	13 q31	Nedd4 family interacting protein 2 [Source:HGNC Symbol;Acc:HGNC:18537]
ENSG00000121390	164	ENSG00000121390	PSPC1	5.72029e-17	0.209882	0.428459	-0.95761	0.774036	13.3363	0 .	20 x 35	13 q12	paraspeckle component 1 [Source:HGNC Symbol;Acc:HGNC:20320]
ENSG00000165566	165	ENSG00000165566	AMER2	-1.34955e-17	0.2413	0.424628	-0.942516	0.224027	2.50758	0.00675184253730743 .	19 x 34	13 q12	APC membrane recruitment protein 2 [Source:HGNC Symbol;Acc:HGNC:26360]
ENSG00000120697	166	ENSG00000120697	ALG5	-6.85416e-16	0.191752	0.423417	-0.507179	0.641676	9.12657	1.11022302462516e-15 .	20 x 34	13 q13	ALG5, dolichyl-phosphate beta-glucosyltransferase [Source:HGNC Symbol;Acc:HGNC:20266]
ENSG00000102539	167	ENSG00000102539	MLNR	-2.59922e-17	0.163255	0.421444	-0.368543	0.108495	1.19057	0.118095756654428 .	20 x 34	13 q14	motilin receptor [Source:HGNC Symbol;Acc:HGNC:4495]
ENSG00000188243	168	ENSG00000188243	COMMD6	2.02165e-16	0.151102	0.420817	-0.352306	0.0775353	0.848365	0.198969099725331 .	19 x 34	13 q22	COMM domain containing 6 [Source:HGNC Symbol;Acc:HGNC:24015]
ENSG00000132970	169	ENSG00000132970	WASF3	3.34467e-16	0.241256	0.418305	-0.741609	0.293082	3.34399	0.00055238675269631 .	19 x 34	13 q12	WAS protein family member 3 [Source:HGNC Symbol;Acc:HGNC:12734]
ENSG00000204899	170	ENSG00000204899	MZT1	2.34912e-16	0.206744	0.417326	-0.720569	0.455554	5.58241	7.59300156083498e-08 .	20 x 34	13 q21	mitotic spindle organizing protein 1 [Source:HGNC Symbol;Acc:HGNC:33830]
ENSG00000113407	171	ENSG00000113407	TARS	1.41884e-17	0.179509	0.414654	-0.493364	0.340824	3.95473	6.52965362663016e-05 .	17 x 36	5 p13	threonyl-tRNA synthetase [Source:HGNC Symbol;Acc:HGNC:11572]
ENSG00000139656	172	ENSG00000139656	SMIM2	-5.99364e-17	0.103341	0.414118	-0.282586	0.0459535	0.501823	0.308359574035649 .	19 x 34	13 q14	small integral membrane protein 2 [Source:HGNC Symbol;Acc:HGNC:28776]
ENSG00000174405	173	ENSG00000174405	LIG4	-4.46541e-16	0.310318	0.413636	-1.57876	0.504899	6.38084	1.75812642222439e-09 .	21 x 35	13 q33	DNA ligase 4 [Source:HGNC Symbol;Acc:HGNC:6601]
ENSG00000080618	174	ENSG00000080618	CPB2	-1.04454e-16	0.131502	0.406212	-0.292387	-0.0551886	-0.602955	0.726156971615048 .	19 x 34	13 q14	carboxypeptidase B2 [Source:HGNC Symbol;Acc:HGNC:2300]
ENSG00000102710	175	ENSG00000102710	SUPT20H	2.05424e-16	0.170824	0.405455	-0.543032	0.627	8.77998	7.105427357601e-15 .	20 x 34	13 q13	SPT20 homolog, SAGA complex component [Source:HGNC Symbol;Acc:HGNC:20596]
ENSG00000204977	176	ENSG00000204977	TRIM13	-1.28111e-16	0.160765	0.404577	-0.456218	0.492489	6.17293	4.79709560963215e-09 .	20 x 34	13 q14	tripartite motif containing 13 [Source:HGNC Symbol;Acc:HGNC:9976]
ENSG00000123200	177	ENSG00000123200	ZC3H13	1.97379e-16	0.12999	0.398677	-0.335704	0.182019	2.01932	0.0228503973847294 .	19 x 34	13 q14	zinc finger CCCH-type containing 13 [Source:HGNC Symbol;Acc:HGNC:20368]
ENSG00000180104	178	ENSG00000180104	EXOC3	2.0173e-16	0.145008	0.396841	-0.373003	-0.0982829	-1.07736	0.858249817217493 .	17 x 36	5 p15	exocyst complex component 3 [Source:HGNC Symbol;Acc:HGNC:30378]
ENSG00000152193	179	ENSG00000152193	RNF219	-4.13801e-17	0.172864	0.392291	-0.778412	0.648944	9.30444	4.44089209850063e-16 .	20 x 34	13 q31	ring finger protein 219 [Source:HGNC Symbol;Acc:HGNC:20308]
ENSG00000102804	180	ENSG00000102804	TSC22D1	-2.04387e-16	0.162745	0.389145	-0.435953	0.3562	4.15843	3.03769412943744e-05 .	19 x 34	13 q14	TSC22 domain family member 1 [Source:HGNC Symbol;Acc:HGNC:16826]
ENSG00000174015	181	ENSG00000174015	SPERT	1.82724e-16	0.123414	0.388784	-0.217021	-0.216415	-2.41812	0.991441525315305 .	19 x 34	13 q14	spermatid associated [Source:HGNC Symbol;Acc:HGNC:30720]
ENSG00000120690	182	ENSG00000120690	ELF1	1.27509e-16	0.181331	0.388276	-0.556576	0.18213	2.0206	0.0227829877907798 .	19 x 34	13 q14	E74 like ETS transcription factor 1 [Source:HGNC Symbol;Acc:HGNC:3316]
ENSG00000113360	183	ENSG00000113360	DROSHA	2.29356e-16	0.119696	0.387965	-0.291298	0.403061	4.80442	2.28484862752065e-06 .	17 x 36	5 p13	drosha ribonuclease III [Source:HGNC Symbol;Acc:HGNC:17904]
ENSG00000165572	184	ENSG00000165572	KBTBD6	-5.54846e-16	0.201553	0.386442	-0.702567	0.664663	9.70446	0 .	20 x 34	13 q14	kelch repeat and BTB domain containing 6 [Source:HGNC Symbol;Acc:HGNC:25340]
ENSG00000133105	185	ENSG00000133105	RXFP2	7.26386e-18	0.121447	0.380471	-0.260815	-0.0645535	-0.705668	0.759113003251012 .	19 x 34	13 q13	relaxin/insulin like family peptide receptor 2 [Source:HGNC Symbol;Acc:HGNC:17318]
ENSG00000127870	186	ENSG00000127870	RNF6	-9.2012e-17	0.198657	0.379781	-0.522762	0.626335	8.76463	7.7715611723761e-15 .	20 x 34	13 q12	ring finger protein 6 [Source:HGNC Symbol;Acc:HGNC:10069]
ENSG00000164175	187	ENSG00000164175	SLC45A2	1.83699e-16	0.127646	0.378343	-0.267499	-0.0932381	-1.02156	0.8454686127548 .	17 x 36	5 p13	solute carrier family 45 member 2 [Source:HGNC Symbol;Acc:HGNC:16472]
ENSG00000122042	188	ENSG00000122042	UBL3	-6.54703e-18	0.163551	0.37696	-0.527662	0.647556	9.27012	4.44089209850063e-16 .	20 x 35	13 q12	ubiquitin like 3 [Source:HGNC Symbol;Acc:HGNC:12504]
ENSG00000102738	189	ENSG00000102738	MRPS31	-3.2533e-16	0.157773	0.376222	-0.55401	0.389257	4.60988	5.10420691934854e-06 .	20 x 34	13 q14	mitochondrial ribosomal protein S31 [Source:HGNC Symbol;Acc:HGNC:16632]
ENSG00000120686	190	ENSG00000120686	UFM1	-1.03051e-16	0.191497	0.373716	-0.829641	0.750483	12.3875	0 .	20 x 34	13 q13	ubiquitin fold modifier 1 [Source:HGNC Symbol;Acc:HGNC:20597]
ENSG00000126231	191	ENSG00000126231	PROZ	-6.41895e-17	0.1664	0.372501	-0.605049	0.00496651	0.0541789	0.478441742509957 .	20 x 34	13 q34	protein Z, vitamin K dependent plasma glycoprotein [Source:HGNC Symbol;Acc:HGNC:9460]
ENSG00000150459	192	ENSG00000150459	SAP18	1.87424e-16	0.166786	0.370162	-0.522966	0.255004	2.87688	0.0023806434953727 .	19 x 34	13 q12	Sin3A associated protein 18 [Source:HGNC Symbol;Acc:HGNC:10530]
ENSG00000136161	193	ENSG00000136161	RCBTB2	7.52813e-17	0.193313	0.366485	-0.49745	0.33863	3.92596	7.26009690552587e-05 .	19 x 34	13 q14	RCC1 and BTB domain containing protein 2 [Source:HGNC Symbol;Acc:HGNC:1914]
ENSG00000102805	194	ENSG00000102805	CLN5	-6.39793e-17	0.159949	0.365863	-0.369346	0.603203	8.25009	1.22346577313692e-13 .	20 x 34	13 q22	ceroid-lipofuscinosis, neuronal 5 [Source:HGNC Symbol;Acc:HGNC:2076]
ENSG00000173545	195	ENSG00000173545	ZNF622	4.69632e-16	0.167985	0.365384	-0.578014	0.144714	1.59543	0.0566338895515222 .	17 x 36	5 p15	zinc finger protein 622 [Source:HGNC Symbol;Acc:HGNC:30958]
ENSG00000188242	196	ENSG00000188242	PP7080	8.28844e-17	0.147151	0.362626	-0.337768	0.354948	4.14171	3.23772277561751e-05 .	17 x 36	5 p15	uncharacterized LOC25845 [Source:NCBI gene;Acc:25845]
ENSG00000151846	197	ENSG00000151846	PABPC3	-3.42911e-16	0.160468	0.359292	-0.411286	0.140589	1.54903	0.0620145976667205 .	20 x 34	13 q12	poly(A) binding protein cytoplasmic 3 [Source:HGNC Symbol;Acc:HGNC:8556]
ENSG00000023516	198	ENSG00000023516	AKAP11	7.75942e-17	0.18272	0.356933	-0.529159	0.450177	5.49964	1.10541661380026e-07 .	19 x 34	13 q14	A-kinase anchoring protein 11 [Source:HGNC Symbol;Acc:HGNC:369]
ENSG00000136169	199	ENSG00000136169	SETDB2	-6.95705e-17	0.165084	0.356482	-0.454001	0.322466	3.7162	0.000154785470763641 .	19 x 34	13 q14	SET domain bifurcated 2 [Source:HGNC Symbol;Acc:HGNC:20263]
ENSG00000083642	200	ENSG00000083642	PDS5B	4.86296e-17	0.149839	0.351266	-0.540608	0.690445	10.412	0 .	20 x 34	13 q13	PDS5 cohesin associated factor B [Source:HGNC Symbol;Acc:HGNC:20418]
ENSG00000005812	201	ENSG00000005812	FBXL3	1.80564e-16	0.145472	0.348317	-0.449169	0.297187	3.39534	0.00046606638939739 .	19 x 34	13 q22	F-box and leucine rich repeat protein 3 [Source:HGNC Symbol;Acc:HGNC:13599]
ENSG00000133112	202	ENSG00000133112	TPT1	-1.82939e-16	0.138596	0.348312	-0.430528	0.0495198	0.540861	0.294807156024582 .	19 x 34	13 q14	tumor protein, translationally-controlled 1 [Source:HGNC Symbol;Acc:HGNC:12022]
ENSG00000102699	203	ENSG00000102699	PARP4	1.3744e-17	0.21477	0.3478	-0.955572	0.547358	7.13465	4.1113334958709e-11 .	20 x 35	13 q12	poly(ADP-ribose) polymerase family member 4 [Source:HGNC Symbol;Acc:HGNC:271]
ENSG00000136146	204	ENSG00000136146	MED4	-3.16508e-16	0.172879	0.345407	-0.721615	0.711691	11.0516	0 .	20 x 34	13 q14	mediator complex subunit 4 [Source:HGNC Symbol;Acc:HGNC:17903]
ENSG00000132963	205	ENSG00000132963	POMP	2.65776e-17	0.143561	0.336626	-0.477013	0.479662	5.96327	1.29916948310438e-08 .	20 x 34	13 q12	proteasome maturation protein [Source:HGNC Symbol;Acc:HGNC:20330]
ENSG00000120699	206	ENSG00000120699	EXOSC8	1.90953e-16	0.155537	0.329272	-0.714312	0.700036	10.6938	0 .	20 x 34	13 q13	exosome component 8 [Source:HGNC Symbol;Acc:HGNC:17035]
ENSG00000133114	207	ENSG00000133114	GPALPP1	3.78112e-16	0.157715	0.326808	-0.54148	0.722255	11.3918	0 .	20 x 34	13 q14	GPALPP motifs containing 1 [Source:HGNC Symbol;Acc:HGNC:20298]
ENSG00000032742	208	ENSG00000032742	IFT88	1.41029e-16	0.128472	0.323061	-0.292895	0.345601	4.01762	5.16971583751635e-05 .	20 x 34	13 q12	intraflagellar transport 88 [Source:HGNC Symbol;Acc:HGNC:20606]
ENSG00000122026	209	ENSG00000122026	RPL21	-4.34278e-16	0.144244	0.321911	-0.388843	0.416595	4.99896	1.00268469138687e-06 .	19 x 34	13 q12	ribosomal protein L21 [Source:HGNC Symbol;Acc:HGNC:10313]
ENSG00000121388	210	ENSG00000121388		-1.43724e-16	0.126108	0.32011	-0.320809	0.188195	2.09032	0.0193590196059972 .	20 x 34	13 q12
ENSG00000136156	211	ENSG00000136156	ITM2B	-1.14912e-16	0.150774	0.319711	-0.537876	0.355011	4.14254	3.22745602197028e-05 .	20 x 34	13 q14	integral membrane protein 2B [Source:HGNC Symbol;Acc:HGNC:6174]
ENSG00000118939	212	ENSG00000118939	UCHL3	-1.02411e-16	0.159642	0.311007	-0.578539	0.359868	4.20759	2.51588058101104e-05 .	19 x 34	13 q22	ubiquitin C-terminal hydrolase L3 [Source:HGNC Symbol;Acc:HGNC:12515]
ENSG00000120696	213	ENSG00000120696	KBTBD7	-2.13438e-16	0.201188	0.310305	-0.750143	0.74899	12.3313	0 .	20 x 35	13 q14	kelch repeat and BTB domain containing 7 [Source:HGNC Symbol;Acc:HGNC:25266]
ENSG00000136111	214	ENSG00000136111	TBC1D4	2.35358e-17	0.146292	0.309195	-0.529332	0.0573527	0.626676	0.266036021330642 .	19 x 34	13 q22	TBC1 domain family member 4 [Source:HGNC Symbol;Acc:HGNC:19165]
ENSG00000196199	215	ENSG00000196199	MPHOSPH8	3.78932e-16	0.122386	0.30474	-0.469629	0.289396	3.29807	0.000642081974424613 .	20 x 34	13 q12	M-phase phosphoprotein 8 [Source:HGNC Symbol;Acc:HGNC:29810]
ENSG00000164151	216	ENSG00000164151	ICE1	-1.83465e-16	0.119223	0.300965	-0.349036	0.333409	3.85779	9.31383436728606e-05 .	17 x 36	5 p15	interactor of little elongation complex ELL subunit 1 [Source:HGNC Symbol;Acc:HGNC:29154]
ENSG00000139684	217	ENSG00000139684	ESD	1.09799e-16	0.149731	0.299024	-0.405603	0.493	6.1814	4.60632465504318e-09 .	19 x 34	13 q14	esterase D [Source:HGNC Symbol;Acc:HGNC:3465]
ENSG00000125255	218	ENSG00000125255	SLC10A2	2.09792e-17	0.127294	0.298694	-0.258241	0.185258	2.05653	0.0209588855805877 .	21 x 34	13 q33	solute carrier family 10 member 2 [Source:HGNC Symbol;Acc:HGNC:10906]
ENSG00000112992	219	ENSG00000112992	NNT	-1.92755e-16	0.17113	0.297777	-0.528658	0.507805	6.43027	1.38181277531402e-09 .	18 x 37	5 p12	nicotinamide nucleotide transhydrogenase [Source:HGNC Symbol;Acc:HGNC:7863]
ENSG00000112996	220	ENSG00000112996	MRPS30	-1.2498e-16	0.155064	0.286147	-0.507125	0.528092	6.78391	2.41026532066257e-10 .	18 x 37	5 p12	mitochondrial ribosomal protein S30 [Source:HGNC Symbol;Acc:HGNC:8769]
ENSG00000136143	221	ENSG00000136143	SUCLA2	-3.13311e-16	0.162608	0.280875	-0.596799	0.529254	6.80462	2.17336260099898e-10 .	20 x 34	13 q14	succinate-CoA ligase ADP-forming beta subunit [Source:HGNC Symbol;Acc:HGNC:11448]
ENSG00000065150	222	ENSG00000065150	IPO5	1.30166e-16	0.111559	0.27061	-0.528529	0.534086	6.89139	1.40701117423703e-10 .	20 x 34	13 q32	importin 5 [Source:HGNC Symbol;Acc:HGNC:6402]
ENSG00000165487	223	ENSG00000165487	MICU2	3.32718e-16	0.13989	0.26191	-0.601964	0.819207	15.5824	0 .	20 x 34	13 q12	mitochondrial calcium uptake 2 [Source:HGNC Symbol;Acc:HGNC:31830]
ENSG00000172239	224	ENSG00000172239	PAIP1	-4.47301e-18	0.129206	0.261116	-0.399782	0.412255	4.93614	1.31093632027568e-06 .	18 x 37	5 p12	poly(A) binding protein interacting protein 1 [Source:HGNC Symbol;Acc:HGNC:16945]
ENSG00000168724	225	ENSG00000168724	DNAJC21	1.87173e-16	0.132366	0.261033	-0.713537	0.322462	3.71615	0.000154812973079066 .	17 x 36	5 p13	DnaJ heat shock protein family (Hsp40) member C21 [Source:HGNC Symbol;Acc:HGNC:27030]
ENSG00000189403	226	ENSG00000189403	HMGB1	4.41662e-17	0.110076	0.260829	-0.437879	0.652125	9.38363	2.22044604925031e-16 .	20 x 34	13 q12	high mobility group box 1 [Source:HGNC Symbol;Acc:HGNC:4983]
ENSG00000205765	227	ENSG00000205765	C5orf51	-3.62333e-17	0.110297	0.252744	-0.310826	0.130102	1.43141	0.077467442495013 .	17 x 36	5 p13	chromosome 5 open reading frame 51 [Source:HGNC Symbol;Acc:HGNC:27750]
ENSG00000213995	228	ENSG00000213995	NAXD	-7.87603e-17	0.112548	0.252302	-0.289713	0.391863	4.64631	4.39767371451794e-06 .	20 x 34	13 q34	NAD(P)HX dehydratase [Source:HGNC Symbol;Acc:HGNC:25576]
ENSG00000174032	229	ENSG00000174032	SLC25A30	1.05431e-16	0.146786	0.248389	-0.515234	0.430609	5.20465	4.11149825629842e-07 .	19 x 34	13 q14	solute carrier family 25 member 30 [Source:HGNC Symbol;Acc:HGNC:27371]
ENSG00000113384	230	ENSG00000113384	GOLPH3	4.18838e-16	0.10082	0.222871	-0.342395	0.184838	2.0517	0.0211964938232145 .	17 x 37	5 p13	golgi phosphoprotein 3 [Source:HGNC Symbol;Acc:HGNC:15452]
ENSG00000182346	231	ENSG00000182346	DAOA	-1.46104e-16	0.0911844	0.216884	-0.238359	0.222469	2.48923	0.00709183528758983 .	20 x 34	13 q33	D-amino acid oxidase activator [Source:HGNC Symbol;Acc:HGNC:21191]
ENSG00000120688	232	ENSG00000120688	WBP4	-1.26818e-16	0.138867	0.193367	-0.825695	0.677323	10.0433	0 .	20 x 34	13 q14	WW domain binding protein 4 [Source:HGNC Symbol;Acc:HGNC:12739]
ENSG00000102753	233	ENSG00000102753	KPNA3	-5.78155e-16	0.11633	0.180069	-0.430515	0.599372	8.16817	1.88959958791202e-13 .	19 x 34	13 q14	karyopherin subunit alpha 3 [Source:HGNC Symbol;Acc:HGNC:6396]
ENSG00000075624	234	ENSG00000075624	ACTB	6.98754e-16	0.122255	0.176787	-0.355996	-0.216004	-2.41329	0.991332835949687 .	16 x 32	7 p22	actin beta [Source:HGNC Symbol;Acc:HGNC:132]

## Sheet: spotG
	Rank	ID	Symbol	mean expression	SD	max delta e	min delta e	correlation	->t.score	->p.value	Metagene	Chromosome	Description
ENSG00000174576	1	ENSG00000174576	NPAS4	-2.82029e-16	0.509379	2.95407	-0.459049	0.305519	3.50017	0.000327588083610886 .	45 x 41	11 q13	neuronal PAS domain protein 4 [Source:HGNC Symbol;Acc:HGNC:18983]
ENSG00000135625	2	ENSG00000135625	EGR4	9.13382e-17	0.482103	2.19323	-0.608107	0.704602	10.8318	0 .	45 x 45	2 p13	early growth response 4 [Source:HGNC Symbol;Acc:HGNC:3241]
ENSG00000168539	3	ENSG00000168539	CHRM1	-6.79505e-17	0.925268	2.11369	-1.345	0.920967	25.7842	0 .	45 x 45	11 q12	cholinergic receptor muscarinic 1 [Source:HGNC Symbol;Acc:HGNC:1950]
ENSG00000144583	4	ENSG00000144583	MARCH4	1.26687e-16	0.880701	2.06858	-1.34724	0.681321	10.1537	0 .	42 x 45	2 q35	membrane associated ring-CH-type finger 4 [Source:HGNC Symbol;Acc:HGNC:29269]
ENSG00000082556	5	ENSG00000082556	OPRK1	-2.13232e-17	0.600538	2.06772	-0.834523	0.827961	16.106	0 .	45 x 45	8 q11	opioid receptor kappa 1 [Source:HGNC Symbol;Acc:HGNC:8154]
ENSG00000123901	6	ENSG00000123901	GPR83	-8.12023e-17	0.763861	2.0415	-1.06665	0.837765	16.737	0 .	45 x 45	11 q21	G protein-coupled receptor 83 [Source:HGNC Symbol;Acc:HGNC:4523]
ENSG00000153976	7	ENSG00000153976	HS3ST3B1	-3.78055e-17	0.593637	1.98575	-0.897919	0.14959	1.65041	0.0507483364081948 .	45 x 41	17 p12	heparan sulfate-glucosamine 3-sulfotransferase 3A1 [Source:HGNC Symbol;Acc:HGNC:5196]
ENSG00000180440	8	ENSG00000180440	SERTM1	1.79207e-18	0.819781	1.96461	-0.970921	0.792786	14.1891	0 .	45 x 45	13 q13	serine rich and transmembrane domain containing 1 [Source:HGNC Symbol;Acc:HGNC:33792]
ENSG00000101438	9	ENSG00000101438	SLC32A1	-7.3709e-17	0.780633	1.94661	-1.38485	0.771579	13.2314	0 .	45 x 45	20 q11	solute carrier family 32 member 1 [Source:HGNC Symbol;Acc:HGNC:11018]
ENSG00000104327	10	ENSG00000104327	CALB1	3.16226e-16	0.831531	1.92866	-1.2773	0.687011	10.3137	0 .	45 x 45	8 q21	calbindin 1 [Source:HGNC Symbol;Acc:HGNC:1434]
ENSG00000153233	11	ENSG00000153233	PTPRR	-4.08114e-18	0.792412	1.92723	-1.093	0.884476	20.6789	0 .	45 x 45	12 q15	protein tyrosine phosphatase, receptor type R [Source:HGNC Symbol;Acc:HGNC:9680]
ENSG00000106236	12	ENSG00000106236	NPTX2	1.33043e-17	0.935207	1.92706	-1.82441	0.565524	7.48018	6.97686353134941e-12 .	45 x 45	7 q22	neuronal pentraxin 2 [Source:HGNC Symbol;Acc:HGNC:7953]
ENSG00000173253	13	ENSG00000173253	DMRT2	-1.51968e-17	0.435484	1.92208	-0.717646	0.293339	3.3472	0.000546578139326681 .	45 x 41	9 p24	doublesex and mab-3 related transcription factor 2 [Source:HGNC Symbol;Acc:HGNC:2935]
ENSG00000147655	14	ENSG00000147655	RSPO2	-1.11405e-16	0.685632	1.91601	-0.912025	0.801891	14.641	0 .	45 x 45	8 q23	R-spondin 2 [Source:HGNC Symbol;Acc:HGNC:28583]
ENSG00000006016	15	ENSG00000006016	CRLF1	1.73511e-16	0.802699	1.86695	-1.69305	0.411603	4.92674	1.36436705744369e-06 .	42 x 45	19 p13	cytokine receptor like factor 1 [Source:HGNC Symbol;Acc:HGNC:2364]
ENSG00000164128	16	ENSG00000164128	NPY1R	3.09259e-16	0.74064	1.8598	-1.15986	0.790657	14.0872	0 .	45 x 45	4 q32	neuropeptide Y receptor Y1 [Source:HGNC Symbol;Acc:HGNC:7956]
ENSG00000174145	17	ENSG00000174145	NWD2	1.48469e-16	0.683471	1.80654	-0.77373	0.858928	18.2969	0 .	45 x 45	4 p14	NACHT and WD repeat domain containing 2 [Source:HGNC Symbol;Acc:HGNC:29229]
ENSG00000165061	18	ENSG00000165061	ZMAT4	-8.60671e-17	0.601158	1.79574	-0.876455	0.809506	15.0409	0 .	45 x 45	8 p11	zinc finger matrin-type 4 [Source:HGNC Symbol;Acc:HGNC:25844]
ENSG00000112232	19	ENSG00000112232	KHDRBS2	-1.1993e-16	0.481005	1.77202	-0.810008	0.20056	2.23323	0.0137015956097661 .	45 x 41	6 q11	KH RNA binding domain containing, signal transduction associated 2 [Source:HGNC Symbol;Acc:HGNC:18114]
ENSG00000188848	20	ENSG00000188848	BEND4	8.23396e-17	0.632253	1.75016	-1.13139	0.627602	8.79387	6.66133814775094e-15 .	42 x 45	4 p13	BEN domain containing 4 [Source:HGNC Symbol;Acc:HGNC:23815]
ENSG00000235711	21	ENSG00000235711	ANKRD34C	-4.82091e-17	0.467211	1.73918	-0.491447	0.753037	12.4847	0 .	45 x 45	15 q25	ankyrin repeat domain 34C [Source:HGNC Symbol;Acc:HGNC:33888]
ENSG00000074317	22	ENSG00000074317	SNCB	-1.44417e-16	0.763295	1.73243	-1.34571	0.90122	22.6858	0 .	45 x 45	5 q35	synuclein beta [Source:HGNC Symbol;Acc:HGNC:11140]
ENSG00000120149	23	ENSG00000120149	MSX2	1.06702e-16	0.524769	1.72325	-0.748166	0.344622	4.0047	5.42485073785626e-05 .	45 x 41	5 q35	msh homeobox 2 [Source:HGNC Symbol;Acc:HGNC:7392]
ENSG00000091664	24	ENSG00000091664	SLC17A6	-1.63915e-17	0.819386	1.71	-1.47777	0.840008	16.8887	0 .	45 x 45	11 p14	solute carrier family 17 member 6 [Source:HGNC Symbol;Acc:HGNC:16703]
ENSG00000118733	25	ENSG00000118733	OLFM3	-5.04647e-17	0.738504	1.70457	-1.08376	0.864159	18.7331	0 .	45 x 45	1 p21	olfactomedin 3 [Source:HGNC Symbol;Acc:HGNC:17990]
ENSG00000169116	26	ENSG00000169116	PARM1	3.14931e-16	0.553695	1.70395	-1.34435	0.585557	7.87988	8.66973159929785e-13 .	44 x 45	4 q13	prostate androgen-regulated mucin-like protein 1 [Source:HGNC Symbol;Acc:HGNC:24536]
ENSG00000137843	27	ENSG00000137843	PAK6	-1.84846e-17	0.66808	1.69073	-1.00687	0.765827	12.9916	0 .	45 x 45	15 q15	p21 (RAC1) activated kinase 6 [Source:HGNC Symbol;Acc:HGNC:16061]
ENSG00000151789	28	ENSG00000151789	ZNF385D	-1.61334e-16	0.575773	1.6856	-0.926628	0.688699	10.3618	0 .	45 x 45	3 p24	zinc finger protein 385D [Source:HGNC Symbol;Acc:HGNC:26191]
ENSG00000105376	29	ENSG00000105376	ICAM5	-1.16547e-16	0.605029	1.68095	-1.11461	0.830316	16.253	0 .	45 x 45	19 p13	intercellular adhesion molecule 5 [Source:HGNC Symbol;Acc:HGNC:5348]
ENSG00000166923	30	ENSG00000166923	GREM1	5.66772e-17	0.754892	1.67856	-1.02989	0.508466	6.44156	1.30765398509425e-09 .	45 x 44	15 q13	gremlin 1, DAN family BMP antagonist [Source:HGNC Symbol;Acc:HGNC:2001]
ENSG00000176769	31	ENSG00000176769	TCERG1L	3.87087e-18	0.672463	1.66255	-0.844518	0.795723	14.332	0 .	45 x 45	10 q26	transcription elongation regulator 1 like [Source:HGNC Symbol;Acc:HGNC:23533]
ENSG00000164794	32	ENSG00000164794	KCNV1	-5.99268e-18	0.590034	1.65374	-0.733256	0.82193	15.7415	0 .	45 x 45	8 q23	potassium voltage-gated channel modifier subfamily V member 1 [Source:HGNC Symbol;Acc:HGNC:18861]
ENSG00000248485	33	ENSG00000248485	PCP4L1	2.70005e-18	0.656083	1.65371	-1.10383	0.776	13.4212	0 .	45 x 45	1 q23	Purkinje cell protein 4 like 1 [Source:HGNC Symbol;Acc:HGNC:20448]
ENSG00000137766	34	ENSG00000137766	UNC13C	2.43721e-19	0.668899	1.64846	-0.984859	0.836636	16.6617	0 .	45 x 45	15 q21	unc-13 homolog C [Source:HGNC Symbol;Acc:HGNC:23149]
ENSG00000117069	35	ENSG00000117069	ST6GALNAC5	1.09206e-16	0.730978	1.64838	-0.962054	0.783864	13.7712	0 .	45 x 45	1 p31	ST6 N-acetylgalactosaminide alpha-2,6-sialyltransferase 5 [Source:HGNC Symbol;Acc:HGNC:19342]
ENSG00000117152	36	ENSG00000117152	RGS4	4.05916e-17	0.935062	1.64623	-1.7384	0.858569	18.2678	0 .	45 x 45	1 q23	regulator of G protein signaling 4 [Source:HGNC Symbol;Acc:HGNC:10000]
ENSG00000054803	37	ENSG00000054803	CBLN4	9.05115e-18	0.651581	1.63514	-0.837696	0.7795	13.5749	0 .	45 x 45	20 q13	cerebellin 4 precursor [Source:HGNC Symbol;Acc:HGNC:16231]
ENSG00000016602	38	ENSG00000016602	CLCA4	1.03663e-16	0.814728	1.63433	-1.287	0.413833	4.95894	1.18967718176766e-06 .	45 x 44	1 p22	chloride channel accessory 4 [Source:HGNC Symbol;Acc:HGNC:2018]
ENSG00000164484	39	ENSG00000164484	TMEM200A	2.37413e-17	0.736244	1.63221	-1.17875	0.560038	7.37421	1.20570220474292e-11 .	45 x 44	6 q23	transmembrane protein 200A [Source:HGNC Symbol;Acc:HGNC:21075]
ENSG00000172568	40	ENSG00000172568	FNDC9	6.81751e-17	0.666562	1.62842	-1.16838	0.683192	10.2059	0 .	45 x 45	5 q33	fibronectin type III domain containing 9 [Source:HGNC Symbol;Acc:HGNC:33547]
ENSG00000136999	41	ENSG00000136999	NOV	-9.68793e-18	0.494119	1.62523	-0.845765	0.455484	5.58133	7.63025558292441e-08 .	45 x 43	8 q24	nephroblastoma overexpressed [Source:HGNC Symbol;Acc:HGNC:7885]
ENSG00000154478	42	ENSG00000154478	GPR26	-3.45798e-17	0.528281	1.62375	-0.786993	0.710503	11.0143	0 .	45 x 45	10 q26	G protein-coupled receptor 26 [Source:HGNC Symbol;Acc:HGNC:4481]
ENSG00000141433	43	ENSG00000141433	ADCYAP1	-1.92894e-16	0.430851	1.60857	-0.512943	0.566154	7.49244	6.54787335463425e-12 .	45 x 42	18 p11	adenylate cyclase activating polypeptide 1 [Source:HGNC Symbol;Acc:HGNC:241]
ENSG00000163032	44	ENSG00000163032	VSNL1	-1.52073e-16	0.981955	1.6052	-1.92598	0.840876	16.9482	0 .	45 x 45	2 p24	visinin like 1 [Source:HGNC Symbol;Acc:HGNC:12722]
ENSG00000034239	45	ENSG00000034239	EFCAB1	7.71307e-17	0.249529	1.57031	-0.298495	0.274176	3.11009	0.00117048789011343 .	45 x 41	8 q11	EF-hand calcium binding domain 1 [Source:HGNC Symbol;Acc:HGNC:25678]
ENSG00000146360	46	ENSG00000146360	GPR6	-2.89121e-17	0.312554	1.55872	-0.495353	0.753757	12.5123	0 .	45 x 42	6 q21	G protein-coupled receptor 6 [Source:HGNC Symbol;Acc:HGNC:4515]
ENSG00000122254	47	ENSG00000122254	HS3ST2	3.24216e-16	0.728933	1.55545	-1.63971	0.754648	12.5467	0 .	45 x 45	16 p12	heparan sulfate-glucosamine 3-sulfotransferase 2 [Source:HGNC Symbol;Acc:HGNC:5195]
ENSG00000183662	48	ENSG00000183662	FAM19A1	-1.90581e-17	0.971761	1.55442	-1.74504	0.775214	13.3871	0 .	44 x 45	3 p14	family with sequence similarity 19 member A1, C-C motif chemokine like [Source:HGNC Symbol;Acc:HGNC:21587]
ENSG00000070808	49	ENSG00000070808	CAMK2A	1.78806e-16	0.611169	1.54898	-0.996264	0.837377	16.7111	0 .	45 x 45	5 q32	calcium/calmodulin dependent protein kinase II alpha [Source:HGNC Symbol;Acc:HGNC:1460]
ENSG00000188803	50	ENSG00000188803	SHISA6	-7.90709e-17	0.933465	1.54675	-2.13024	0.432811	5.23737	3.5611406423719e-07 .	44 x 45	17 p12	shisa family member 6 [Source:HGNC Symbol;Acc:HGNC:34491]
ENSG00000164512	51	ENSG00000164512	ANKRD55	7.99502e-17	0.53752	1.54085	-0.728695	0.484657	6.0443	8.85699291686137e-09 .	41 x 45	5 q11	ankyrin repeat domain 55 [Source:HGNC Symbol;Acc:HGNC:25681]
ENSG00000170074	52	ENSG00000170074	FAM153A	5.31408e-17	0.421237	1.53671	-0.623617	0.821894	15.7394	0 .	45 x 44	5 q35	family with sequence similarity 153 member A [Source:HGNC Symbol;Acc:HGNC:29940]
ENSG00000162951	53	ENSG00000162951	LRRTM1	1.97238e-16	0.674062	1.5367	-1.36735	0.645487	9.2193	6.66133814775094e-16 .	42 x 45	2 p12	leucine rich repeat transmembrane neuronal 1 [Source:HGNC Symbol;Acc:HGNC:19408]
ENSG00000149972	54	ENSG00000149972	CNTN5	1.66973e-17	0.335437	1.51109	-0.559395	0.615494	8.51909	2.90878432451791e-14 .	44 x 42	11 q22	contactin 5 [Source:HGNC Symbol;Acc:HGNC:2175]
ENSG00000060140	55	ENSG00000060140	STYK1	8.50636e-17	0.556424	1.51054	-0.766979	0.857813	18.2068	0 .	45 x 45	12 p13	serine/threonine/tyrosine kinase 1 [Source:HGNC Symbol;Acc:HGNC:18889]
ENSG00000221946	56	ENSG00000221946	FXYD7	-8.01605e-17	0.851213	1.50645	-1.71487	0.664613	9.70314	0 .	45 x 45	19 q13	FXYD domain containing ion transport regulator 7 [Source:HGNC Symbol;Acc:HGNC:4034]
ENSG00000152214	57	ENSG00000152214	RIT2	1.37325e-16	0.834683	1.49643	-1.49527	0.582353	7.81453	1.22191146090245e-12 .	44 x 45	18 q12	Ras like without CAAX 2 [Source:HGNC Symbol;Acc:HGNC:10017]
ENSG00000250067	58	ENSG00000250067	YJEFN3	-8.20338e-17	0.414237	1.49089	-0.788334	0.655862	9.4778	2.22044604925031e-16 .	43 x 44	19 p13	YjeF N-terminal domain containing 3 [Source:HGNC Symbol;Acc:HGNC:24785]
ENSG00000138772	59	ENSG00000138772	ANXA3	-3.65104e-18	0.61477	1.48996	-0.960373	0.570119	7.57005	4.37827551991177e-12 .	45 x 44	4 q21	annexin A3 [Source:HGNC Symbol;Acc:HGNC:541]
ENSG00000118160	60	ENSG00000118160	SLC8A2	2.19999e-16	0.734318	1.48543	-1.42225	0.882659	20.486	0 .	45 x 45	19 q13	solute carrier family 8 member A2 [Source:HGNC Symbol;Acc:HGNC:11069]
ENSG00000172137	61	ENSG00000172137	CALB2	2.81369e-16	0.646662	1.48079	-1.33278	0.711674	11.051	0 .	45 x 45	16 q22	calbindin 2 [Source:HGNC Symbol;Acc:HGNC:1435]
ENSG00000105278	62	ENSG00000105278	ZFR2	-3.62237e-18	0.673355	1.4715	-0.916705	0.673514	9.93968	0 .	43 x 45	19 p13	zinc finger RNA binding protein 2 [Source:HGNC Symbol;Acc:HGNC:29189]
ENSG00000133019	63	ENSG00000133019	CHRM3	3.65162e-16	0.612962	1.46384	-1.0332	0.728174	11.5896	0 .	45 x 45	1 q43	cholinergic receptor muscarinic 3 [Source:HGNC Symbol;Acc:HGNC:1952]
ENSG00000186479	64	ENSG00000186479	RGS7BP	-9.92663e-17	0.616586	1.46125	-1.22121	0.721	11.3505	0 .	44 x 45	5 q12	regulator of G protein signaling 7 binding protein [Source:HGNC Symbol;Acc:HGNC:23271]
ENSG00000104332	65	ENSG00000104332	SFRP1	-1.21153e-16	0.561372	1.45976	-1.0505	0.378978	4.46741	9.07523050086567e-06 .	44 x 42	8 p11	secreted frizzled related protein 1 [Source:HGNC Symbol;Acc:HGNC:10776]
ENSG00000144550	66	ENSG00000144550	CPNE9	2.71248e-17	0.430613	1.45768	-0.714582	0.731589	11.7063	0 .	45 x 45	3 p25	copine family member 9 [Source:HGNC Symbol;Acc:HGNC:24336]
ENSG00000123119	67	ENSG00000123119	NECAB1	1.22243e-17	0.769483	1.45432	-1.37445	0.760779	12.7873	0 .	45 x 45	8 q21	N-terminal EF-hand calcium binding protein 1 [Source:HGNC Symbol;Acc:HGNC:20983]
ENSG00000183287	68	ENSG00000183287	CCBE1	-1.9664e-16	0.391892	1.44952	-0.486038	0.612835	8.46007	3.98570065840431e-14 .	45 x 42	18 q21	collagen and calcium binding EGF domains 1 [Source:HGNC Symbol;Acc:HGNC:29426]
ENSG00000086205	69	ENSG00000086205	FOLH1	-1.03414e-16	0.81525	1.44468	-1.45137	0.387594	4.58669	5.60966833773602e-06 .	45 x 43	11 p11	folate hydrolase 1 [Source:HGNC Symbol;Acc:HGNC:3788]
ENSG00000180730	70	ENSG00000180730	SHISA2	-8.62105e-17	0.539336	1.44193	-0.995109	0.197199	2.19428	0.0150788855819429 .	45 x 41	13 q12	shisa family member 2 [Source:HGNC Symbol;Acc:HGNC:20366]
ENSG00000205456	71	ENSG00000205456	TP53TG3D	-4.53991e-18	0.515965	1.4394	-0.832707	0.292251	3.33362	0.000571557324632987 .	45 x 41	16 p11	TP53 target 3D [Source:HGNC Symbol;Acc:HGNC:44657]
ENSG00000172794	72	ENSG00000172794	RAB37	6.43042e-17	0.389427	1.43743	-1.0383	0.526855	6.76189	2.69014588383243e-10 .	45 x 42	17 q25	RAB37, member RAS oncogene family [Source:HGNC Symbol;Acc:HGNC:30268]
ENSG00000151952	73	ENSG00000151952	TMEM132D	-1.41626e-16	0.759738	1.43256	-1.27782	0.877377	19.9479	0 .	45 x 45	12 q24	transmembrane protein 132D [Source:HGNC Symbol;Acc:HGNC:29411]
ENSG00000198626	74	ENSG00000198626	RYR2	1.04447e-16	0.649339	1.42287	-1.13399	0.886124	20.8577	0 .	45 x 45	1 q43	ryanodine receptor 2 [Source:HGNC Symbol;Acc:HGNC:10484]
ENSG00000168830	75	ENSG00000168830	HTR1E	1.11825e-17	0.482073	1.41791	-0.889007	0.668532	9.80635	0 .	45 x 43	6 q14	5-hydroxytryptamine receptor 1E [Source:HGNC Symbol;Acc:HGNC:5291]
ENSG00000184261	76	ENSG00000184261	KCNK12	-6.05098e-17	0.749129	1.41006	-1.56917	0.6957	10.565	0 .	44 x 45	2 p16	potassium two pore domain channel subfamily K member 12 [Source:HGNC Symbol;Acc:HGNC:6274]
ENSG00000006071	77	ENSG00000006071	ABCC8	5.17669e-16	0.654103	1.405	-2.15183	0.600919	8.20113	1.58650870218935e-13 .	41 x 45	11 p15	ATP binding cassette subfamily C member 8 [Source:HGNC Symbol;Acc:HGNC:59]
ENSG00000197991	78	ENSG00000197991	PCDH20	1.80201e-16	0.744853	1.40404	-1.65688	0.644296	9.19019	7.7715611723761e-16 .	42 x 45	13 q21
ENSG00000105613	79	ENSG00000105613	MAST1	2.60056e-16	0.579127	1.40246	-1.27229	0.629434	8.83633	5.32907051820075e-15 .	42 x 45	19 p13	microtubule associated serine/threonine kinase 1 [Source:HGNC Symbol;Acc:HGNC:19034]
ENSG00000078328	80	ENSG00000078328	RBFOX1	1.09159e-16	0.799454	1.39171	-1.82535	0.878064	20.0161	0 .	45 x 45	16 p13	RNA binding protein, fox-1 homolog 1 [Source:HGNC Symbol;Acc:HGNC:18222]
ENSG00000185272	81	ENSG00000185272	RBM11	4.10408e-17	0.522277	1.39118	-0.849511	0.653584	9.42025	2.22044604925031e-16 .	45 x 43	21 q11	RNA binding motif protein 11 [Source:HGNC Symbol;Acc:HGNC:9897]
ENSG00000132932	82	ENSG00000132932	ATP8A2	1.58371e-16	0.663805	1.38409	-1.3765	0.925483	26.6529	0 .	45 x 45	13 q12	ATPase phospholipid transporting 8A2 [Source:HGNC Symbol;Acc:HGNC:13533]
ENSG00000033122	83	ENSG00000033122	LRRC7	3.42567e-16	0.50695	1.37902	-0.865793	0.859876	18.3743	0 .	45 x 44	1 p31	leucine rich repeat containing 7 [Source:HGNC Symbol;Acc:HGNC:18531]
ENSG00000100604	84	ENSG00000100604	CHGA	2.02867e-16	0.81572	1.37785	-2.22885	0.854057	17.9105	0 .	45 x 45	14 q32	chromogranin A [Source:HGNC Symbol;Acc:HGNC:1929]
ENSG00000168490	85	ENSG00000168490	PHYHIP	-5.46414e-17	0.696777	1.37588	-1.41769	0.824309	15.8832	0 .	45 x 45	8 p21	phytanoyl-CoA 2-hydroxylase interacting protein [Source:HGNC Symbol;Acc:HGNC:16865]
ENSG00000145147	86	ENSG00000145147	SLIT2	-2.66689e-16	0.648067	1.36557	-1.32584	0.700275	10.7009	0 .	45 x 44	4 p15	slit guidance ligand 2 [Source:HGNC Symbol;Acc:HGNC:11086]
ENSG00000125851	87	ENSG00000125851	PCSK2	1.37851e-16	0.687549	1.36426	-1.80609	0.851568	17.7198	0 .	45 x 45	20 p12	proprotein convertase subtilisin/kexin type 2 [Source:HGNC Symbol;Acc:HGNC:8744]
ENSG00000106089	88	ENSG00000106089	STX1A	-4.4472e-17	0.671057	1.36414	-1.27625	0.84765	17.4284	0 .	45 x 45	7 q11	syntaxin 1A [Source:HGNC Symbol;Acc:HGNC:11433]
ENSG00000173705	89	ENSG00000173705	SUSD5	2.95414e-16	0.694607	1.35512	-1.9685	0.468699	5.78804	2.94881249418566e-08 .	41 x 45	3 p22	sushi domain containing 5 [Source:HGNC Symbol;Acc:HGNC:29061]
ENSG00000124140	90	ENSG00000124140	SLC12A5	-2.59606e-16	0.735297	1.34943	-1.68078	0.891618	21.4812	0 .	45 x 45	20 q13	solute carrier family 12 member 5 [Source:HGNC Symbol;Acc:HGNC:13818]
ENSG00000109158	91	ENSG00000109158	GABRA4	7.5028e-19	0.720684	1.3486	-1.13337	0.826073	15.99	0 .	45 x 45	4 p12	gamma-aminobutyric acid type A receptor alpha4 subunit [Source:HGNC Symbol;Acc:HGNC:4078]
ENSG00000127585	92	ENSG00000127585	FBXL16	-1.67422e-16	0.406973	1.34746	-0.802107	0.774427	13.3531	0 .	43 x 45	16 p13	F-box and leucine rich repeat protein 16 [Source:HGNC Symbol;Acc:HGNC:14150]
ENSG00000102468	93	ENSG00000102468	HTR2A	-7.57161e-17	0.715043	1.33797	-1.61027	0.864871	18.7943	0 .	45 x 45	13 q14	5-hydroxytryptamine receptor 2A [Source:HGNC Symbol;Acc:HGNC:5293]
ENSG00000169271	94	ENSG00000169271	HSPB3	1.54978e-17	0.408784	1.33531	-0.804613	0.633598	8.93379	3.10862446895044e-15 .	45 x 44	5 q11	heat shock protein family B (small) member 3 [Source:HGNC Symbol;Acc:HGNC:5248]
ENSG00000139767	95	ENSG00000139767	SRRM4	-2.51024e-16	0.664266	1.3347	-1.17351	0.823515	15.8357	0 .	45 x 45	12 q24	serine/arginine repetitive matrix 4 [Source:HGNC Symbol;Acc:HGNC:29389]
ENSG00000185666	96	ENSG00000185666	SYN3	5.31839e-17	0.480601	1.31385	-0.747282	0.369224	4.334	1.5394860908291e-05 .	41 x 43	22 q12	synapsin III [Source:HGNC Symbol;Acc:HGNC:11496]
ENSG00000147571	97	ENSG00000147571	CRH	5.75756e-17	0.457315	1.31078	-0.616465	0.694921	10.5421	0 .	45 x 45	8 q13	corticotropin releasing hormone [Source:HGNC Symbol;Acc:HGNC:2355]
ENSG00000183780	98	ENSG00000183780	SLC35F3	-9.38375e-17	0.654742	1.30794	-1.17496	0.888154	21.083	0 .	45 x 45	1 q42	solute carrier family 35 member F3 [Source:HGNC Symbol;Acc:HGNC:23616]
ENSG00000155052	99	ENSG00000155052	CNTNAP5	1.87331e-17	0.437578	1.30699	-0.879139	0.45692	5.60356	6.89474598525308e-08 .	45 x 41	2 q14	contactin associated protein like 5 [Source:HGNC Symbol;Acc:HGNC:18748]
ENSG00000186907	100	ENSG00000186907	RTN4RL2	-2.75432e-16	0.465688	1.30686	-0.802617	0.587035	7.9102	7.39186489795429e-13 .	43 x 44	11 q12	reticulon 4 receptor like 2 [Source:HGNC Symbol;Acc:HGNC:23053]
ENSG00000183454	101	ENSG00000183454	GRIN2A	3.23089e-16	0.652192	1.3063	-1.41178	0.778224	13.5185	0 .	45 x 45	16 p13	glutamate ionotropic receptor NMDA type subunit 2A [Source:HGNC Symbol;Acc:HGNC:4585]
ENSG00000151136	102	ENSG00000151136	BTBD11	-1.07104e-16	0.686025	1.29542	-1.48452	0.456937	5.60383	6.88632437739756e-08 .	45 x 45	12 q23	BTB domain containing 11 [Source:HGNC Symbol;Acc:HGNC:23844]
ENSG00000166862	103	ENSG00000166862	CACNG2	2.90248e-16	0.646146	1.29531	-1.45962	0.651247	9.36168	2.22044604925031e-16 .	41 x 45	22 q12	calcium voltage-gated channel auxiliary subunit gamma 2 [Source:HGNC Symbol;Acc:HGNC:1406]
ENSG00000185274	104	ENSG00000185274	GALNT17	-2.92542e-16	0.714403	1.28988	-1.56732	0.738612	11.9521	0 .	45 x 44	7 q11	polypeptide N-acetylgalactosaminyltransferase 17 [Source:HGNC Symbol;Acc:HGNC:16347]
ENSG00000198785	105	ENSG00000198785	GRIN3A	2.53547e-16	0.495554	1.2867	-0.961762	0.6699	9.84272	0 .	45 x 42	9 q31	glutamate ionotropic receptor NMDA type subunit 3A [Source:HGNC Symbol;Acc:HGNC:16767]
ENSG00000166111	106	ENSG00000166111	SVOP	1.21182e-16	0.687629	1.28417	-1.52321	0.905864	23.3299	0 .	44 x 45	12 q24	SV2 related protein [Source:HGNC Symbol;Acc:HGNC:25417]
ENSG00000249109	107	ENSG00000249109		3.18558e-17	0.358524	1.27791	-0.459041	0.827262	16.0629	0 .	45 x 45	5 q35
ENSG00000119946	108	ENSG00000119946	CNNM1	-3.64149e-17	0.501522	1.27736	-0.764933	0.785305	13.8371	0 .	45 x 45	10 q24	cyclin and CBS domain divalent metal cation transport mediator 1 [Source:HGNC Symbol;Acc:HGNC:102]
ENSG00000113327	109	ENSG00000113327	GABRG2	-5.51671e-17	0.935979	1.27206	-2.0932	0.869324	19.1873	0 .	45 x 45	5 q34	gamma-aminobutyric acid type A receptor gamma2 subunit [Source:HGNC Symbol;Acc:HGNC:4087]
ENSG00000072201	110	ENSG00000072201	LNX1	-1.03539e-16	0.680426	1.27195	-1.23584	0.759043	12.7184	0 .	45 x 45	4 q12	ligand of numb-protein X 1 [Source:HGNC Symbol;Acc:HGNC:6657]
ENSG00000077080	111	ENSG00000077080	ACTL6B	-8.6134e-17	0.798877	1.2666	-1.84983	0.765483	12.9775	0 .	43 x 45	7 q22	actin like 6B [Source:HGNC Symbol;Acc:HGNC:160]
ENSG00000134115	112	ENSG00000134115	CNTN6	7.20747e-17	0.472398	1.26648	-0.858209	0.686694	10.3047	0 .	42 x 45	3 p26	contactin 6 [Source:HGNC Symbol;Acc:HGNC:2176]
ENSG00000135750	113	ENSG00000135750	KCNK1	-3.39146e-16	0.727639	1.26443	-1.80046	0.842478	17.0593	0 .	45 x 45	1 q42	potassium two pore domain channel subfamily K member 1 [Source:HGNC Symbol;Acc:HGNC:6272]
ENSG00000151572	114	ENSG00000151572	ANO4	8.93932e-17	0.595034	1.25434	-1.30079	0.73143	11.7008	0 .	44 x 45	12 q23	anoctamin 4 [Source:HGNC Symbol;Acc:HGNC:23837]
ENSG00000186487	115	ENSG00000186487	MYT1L	-1.93066e-18	0.484742	1.25312	-1.04242	0.753568	12.5051	0 .	42 x 45	2 p25	myelin transcription factor 1 like [Source:HGNC Symbol;Acc:HGNC:7623]
ENSG00000149575	116	ENSG00000149575	SCN2B	1.92702e-16	0.532618	1.24426	-1.30379	0.883996	20.6276	0 .	45 x 45	11 q23	sodium voltage-gated channel beta subunit 2 [Source:HGNC Symbol;Acc:HGNC:10589]
ENSG00000170419	117	ENSG00000170419	VSTM2A	3.87374e-16	0.674316	1.24265	-1.405	0.761663	12.8227	0 .	44 x 45	7 p11	V-set and transmembrane domain containing 2A [Source:HGNC Symbol;Acc:HGNC:28499]
ENSG00000168843	118	ENSG00000168843	FSTL5	1.71771e-16	0.84925	1.23488	-2.04	0.535681	6.92024	1.21699095245731e-10 .	42 x 45	4 q32	follistatin like 5 [Source:HGNC Symbol;Acc:HGNC:21386]
ENSG00000166006	119	ENSG00000166006	KCNC2	6.99337e-17	0.393631	1.2337	-0.797309	0.683654	10.2189	0 .	43 x 44	12 q21	potassium voltage-gated channel subfamily C member 2 [Source:HGNC Symbol;Acc:HGNC:6234]
ENSG00000162728	120	ENSG00000162728	KCNJ9	-2.09194e-16	0.516273	1.23078	-0.971175	0.815745	15.3848	0 .	43 x 45	1 q23	potassium voltage-gated channel subfamily J member 9 [Source:HGNC Symbol;Acc:HGNC:6270]
ENSG00000232040	121	ENSG00000232040	ZBED9	-7.11858e-17	0.390991	1.2299	-0.739251	0.317019	3.64635	0.000197913976540232 .	45 x 41	6 p22	zinc finger BED-type containing 9 [Source:HGNC Symbol;Acc:HGNC:13851]
ENSG00000115252	122	ENSG00000115252	PDE1A	2.82937e-16	0.646529	1.22765	-1.55688	0.806285	14.8692	0 .	44 x 45	2 q32	phosphodiesterase 1A [Source:HGNC Symbol;Acc:HGNC:8774]
ENSG00000155980	123	ENSG00000155980	KIF5A	-2.13089e-17	0.456088	1.2186	-0.923391	0.796365	14.3636	0 .	44 x 45	12 q13	kinesin family member 5A [Source:HGNC Symbol;Acc:HGNC:6323]
ENSG00000182601	124	ENSG00000182601	HS3ST4	-2.09983e-16	0.617664	1.21709	-1.41603	0.683002	10.2006	0 .	45 x 44	16 p12	heparan sulfate-glucosamine 3-sulfotransferase 4 [Source:HGNC Symbol;Acc:HGNC:5200]
ENSG00000132938	125	ENSG00000132938	MTUS2	1.27586e-16	0.432283	1.21192	-0.830829	0.862762	18.6144	0 .	45 x 45	13 q12	microtubule associated scaffold protein 2 [Source:HGNC Symbol;Acc:HGNC:20595]
ENSG00000183166	126	ENSG00000183166	CALN1	4.44338e-17	0.612188	1.2105	-1.66997	0.532249	6.85831	1.66114677568885e-10 .	42 x 45	7 q11	calneuron 1 [Source:HGNC Symbol;Acc:HGNC:13248]
ENSG00000167964	127	ENSG00000167964	RAB26	-1.7773e-16	0.485641	1.20425	-1.12745	0.754129	12.5267	0 .	45 x 45	16 p13	RAB26, member RAS oncogene family [Source:HGNC Symbol;Acc:HGNC:14259]
ENSG00000152932	128	ENSG00000152932	RAB3C	1.84351e-16	0.61429	1.20087	-1.39822	0.816789	15.4439	0 .	43 x 45	5 q11	RAB3C, member RAS oncogene family [Source:HGNC Symbol;Acc:HGNC:30269]
ENSG00000111249	129	ENSG00000111249	CUX2	3.05244e-16	0.5371	1.18106	-1.41824	0.608359	8.36175	6.75015598972095e-14 .	41 x 45	12 q24	cut like homeobox 2 [Source:HGNC Symbol;Acc:HGNC:19347]
ENSG00000166501	130	ENSG00000166501	PRKCB	-4.06011e-17	0.546037	1.17944	-1.47367	0.893199	21.6688	0 .	45 x 44	16 p12	protein kinase C beta [Source:HGNC Symbol;Acc:HGNC:9395]
ENSG00000144619	131	ENSG00000144619	CNTN4	-1.39485e-16	0.52868	1.1754	-0.969242	0.864742	18.7832	0 .	45 x 43	3 p26	contactin 4 [Source:HGNC Symbol;Acc:HGNC:2174]
ENSG00000132872	132	ENSG00000132872	SYT4	-2.14351e-16	0.747192	1.16294	-1.90392	0.861037	18.4701	0 .	45 x 45	18 q12	synaptotagmin 4 [Source:HGNC Symbol;Acc:HGNC:11512]
ENSG00000111262	133	ENSG00000111262	KCNA1	-9.31494e-17	0.504505	1.15912	-0.880799	0.850125	17.6113	0 .	45 x 45	12 p13	potassium voltage-gated channel subfamily A member 1 [Source:HGNC Symbol;Acc:HGNC:6218]
ENSG00000196104	134	ENSG00000196104	SPOCK3	-1.4413e-16	0.640571	1.15709	-1.39952	0.609443	8.38546	5.93969318174459e-14 .	45 x 45	4 q32	SPARC/osteonectin, cwcv and kazal like domains proteoglycan 3 [Source:HGNC Symbol;Acc:HGNC:13565]
ENSG00000189056	135	ENSG00000189056	RELN	-1.98456e-16	0.529761	1.15472	-1.33201	0.489926	6.13062	5.87312887212477e-09 .	45 x 42	7 q22	reelin [Source:HGNC Symbol;Acc:HGNC:9957]
ENSG00000171450	136	ENSG00000171450	CDK5R2	2.76715e-16	0.619671	1.15304	-1.40879	0.803549	14.7263	0 .	44 x 45	2 q35	cyclin dependent kinase 5 regulatory subunit 2 [Source:HGNC Symbol;Acc:HGNC:1776]
ENSG00000183092	137	ENSG00000183092	BEGAIN	-8.45857e-18	0.543595	1.15009	-1.51123	0.730884	11.682	0 .	45 x 45	14 q32	brain enriched guanylate kinase associated [Source:HGNC Symbol;Acc:HGNC:24163]
ENSG00000112796	138	ENSG00000112796	ENPP5	3.15333e-16	0.600461	1.14934	-1.58571	0.502437	6.33917	2.15250195445549e-09 .	45 x 44	6 p21	ectonucleotide pyrophosphatase/phosphodiesterase 5 (putative) [Source:HGNC Symbol;Acc:HGNC:13717]
ENSG00000172348	139	ENSG00000172348	RCAN2	6.12685e-17	0.487166	1.14895	-2.15288	0.798356	14.4624	0 .	45 x 45	6 p12	regulator of calcineurin 2 [Source:HGNC Symbol;Acc:HGNC:3041]
ENSG00000165379	140	ENSG00000165379	LRFN5	2.07536e-16	0.647467	1.14784	-1.68842	0.78379	13.7678	0 .	45 x 45	14 q21	leucine rich repeat and fibronectin type III domain containing 5 [Source:HGNC Symbol;Acc:HGNC:20360]
ENSG00000143469	141	ENSG00000143469	SYT14	1.7245e-16	0.476687	1.13995	-1.16178	0.488662	6.10984	6.48536424563417e-09 .	41 x 45	1 q32	synaptotagmin 14 [Source:HGNC Symbol;Acc:HGNC:23143]
ENSG00000198216	142	ENSG00000198216	CACNA1E	1.28159e-16	0.50712	1.13409	-1.05983	0.810118	15.0739	0 .	43 x 45	1 q25	calcium voltage-gated channel subunit alpha1 E [Source:HGNC Symbol;Acc:HGNC:1392]
ENSG00000169946	143	ENSG00000169946	ZFPM2	-4.3931e-16	0.70283	1.12994	-2.2428	0.420611	5.05745	7.79797706629282e-07 .	41 x 45	8 q22	zinc finger protein, FOG family member 2 [Source:HGNC Symbol;Acc:HGNC:16700]
ENSG00000178233	144	ENSG00000178233	TMEM151B	-1.29574e-16	0.606904	1.1291	-1.27611	0.87074	19.3163	0 .	44 x 45	6 p21	transmembrane protein 151B [Source:HGNC Symbol;Acc:HGNC:21315]
ENSG00000053702	145	ENSG00000053702	NRIP2	-3.94638e-17	0.384438	1.12788	-0.770969	0.571139	7.59014	3.94417831728333e-12 .	42 x 42	12 p13	nuclear receptor interacting protein 2 [Source:HGNC Symbol;Acc:HGNC:23078]
ENSG00000060709	146	ENSG00000060709	RIMBP2	-1.84617e-16	0.478532	1.12602	-0.930207	0.847689	17.4313	0 .	45 x 45	12 q24	RIMS binding protein 2 [Source:HGNC Symbol;Acc:HGNC:30339]
ENSG00000157445	147	ENSG00000157445	CACNA2D3	-8.06861e-17	0.671991	1.11891	-1.59959	0.807957	14.9578	0 .	45 x 45	3 p21	calcium voltage-gated channel auxiliary subunit alpha2delta 3 [Source:HGNC Symbol;Acc:HGNC:15460]
ENSG00000064218	148	ENSG00000064218	DMRT3	-3.35858e-17	0.202214	1.1165	-0.367353	0.468772	5.78918	2.93317932165138e-08 .	45 x 41	9 p24	doublesex and mab-3 related transcription factor 3 [Source:HGNC Symbol;Acc:HGNC:13909]
ENSG00000145428	149	ENSG00000145428	RNF175	-1.15859e-16	0.565082	1.11624	-1.3095	0.72219	11.3897	0 .	45 x 45	4 q31	ring finger protein 175 [Source:HGNC Symbol;Acc:HGNC:27735]
ENSG00000183654	150	ENSG00000183654	MARCH11	-9.1754e-18	0.440115	1.10708	-0.749827	0.721653	11.372	0 .	45 x 43	5 p15	membrane associated ring-CH-type finger 11 [Source:HGNC Symbol;Acc:HGNC:33609]
ENSG00000198729	151	ENSG00000198729	PPP1R14C	-1.52254e-16	0.596527	1.10257	-1.35506	0.648976	9.30521	4.44089209850063e-16 .	45 x 45	6 q25	protein phosphatase 1 regulatory inhibitor subunit 14C [Source:HGNC Symbol;Acc:HGNC:14952]
ENSG00000102678	152	ENSG00000102678	FGF9	-3.02282e-16	0.502598	1.09803	-1.41922	0.558639	7.34741	1.38395961357674e-11 .	41 x 45	13 q12	fibroblast growth factor 9 [Source:HGNC Symbol;Acc:HGNC:3687]
ENSG00000171951	153	ENSG00000171951	SCG2	-1.97668e-16	0.521248	1.09421	-1.72713	0.466087	5.7468	3.56980160987064e-08 .	42 x 45	2 q36	secretogranin II [Source:HGNC Symbol;Acc:HGNC:10575]
ENSG00000105963	154	ENSG00000105963	ADAP1	4.42235e-17	0.489089	1.09328	-1.05384	0.743392	12.1244	0 .	45 x 45	7 p22	ArfGAP with dual PH domains 1 [Source:HGNC Symbol;Acc:HGNC:16486]
ENSG00000056291	155	ENSG00000056291	NPFFR2	-1.11252e-17	0.202472	1.07921	-0.502236	0.512849	6.51678	9.047369520232e-10 .	45 x 41	4 q13	neuropeptide FF receptor 2 [Source:HGNC Symbol;Acc:HGNC:4525]
ENSG00000072858	156	ENSG00000072858	SIDT1	-9.10467e-17	0.599048	1.07886	-1.93837	0.438114	5.31667	2.50855912153902e-07 .	42 x 44	3 q13	SID1 transmembrane family member 1 [Source:HGNC Symbol;Acc:HGNC:25967]
ENSG00000145920	157	ENSG00000145920	CPLX2	9.57013e-17	0.473894	1.06546	-1.08905	0.791391	14.1222	0 .	43 x 45	5 q35	complexin 2 [Source:HGNC Symbol;Acc:HGNC:2310]
ENSG00000168824	158	ENSG00000168824	NSG1	-1.30444e-16	0.561511	1.06498	-1.35611	0.610093	8.39969	5.50670620214078e-14 .	43 x 45	4 p16	Neuron-specific protein family member 1 [Source:UniProtKB/Swiss-Prot;Acc:P42857]
ENSG00000163285	159	ENSG00000163285	GABRG1	6.87199e-18	0.707804	1.06401	-1.57527	0.679533	10.1041	0 .	43 x 45	4 p12	gamma-aminobutyric acid type A receptor gamma1 subunit [Source:HGNC Symbol;Acc:HGNC:4086]
ENSG00000029534	160	ENSG00000029534	ANK1	8.21963e-18	0.331488	1.06384	-0.712206	0.509299	6.45581	1.21973597888569e-09 .	44 x 41	8 p11	ankyrin 1 [Source:HGNC Symbol;Acc:HGNC:492]
ENSG00000145632	161	ENSG00000145632	PLK2	-3.26778e-17	0.58023	1.0624	-1.48966	0.743511	12.1287	0 .	45 x 45	5 q11	polo like kinase 2 [Source:HGNC Symbol;Acc:HGNC:19699]
ENSG00000079841	162	ENSG00000079841	RIMS1	-2.01952e-16	0.465643	1.06104	-1.12534	0.819276	15.5865	0 .	43 x 45	6 q13	regulating synaptic membrane exocytosis 1 [Source:HGNC Symbol;Acc:HGNC:17282]
ENSG00000061918	163	ENSG00000061918	GUCY1B3	1.71465e-17	0.542207	1.05452	-1.55416	0.881596	20.375	0 .	45 x 45	4 q32	guanylate cyclase 1 soluble subunit beta [Source:HGNC Symbol;Acc:HGNC:4687]
ENSG00000163082	164	ENSG00000163082	SGPP2	-4.82664e-17	0.353288	1.05084	-0.705824	0.552156	7.22444	2.6003532660468e-11 .	45 x 42	2 q36	sphingosine-1-phosphate phosphatase 2 [Source:HGNC Symbol;Acc:HGNC:19953]
ENSG00000145335	165	ENSG00000145335	SNCA	7.24474e-16	0.594673	1.05063	-1.48756	0.865836	18.8779	0 .	45 x 45	4 q22	synuclein alpha [Source:HGNC Symbol;Acc:HGNC:11138]
ENSG00000185112	166	ENSG00000185112	FAM43A	-1.05335e-16	0.322241	1.04952	-0.672667	0.144153	1.58913	0.0573427527954804 .	45 x 41	3 q29	family with sequence similarity 43 member A [Source:HGNC Symbol;Acc:HGNC:26888]
ENSG00000180616	167	ENSG00000180616	SSTR2	-1.8313e-16	0.521451	1.04476	-1.00252	0.620312	8.62722	1.62092561595273e-14 .	42 x 45	17 q25	somatostatin receptor 2 [Source:HGNC Symbol;Acc:HGNC:11331]
ENSG00000241360	168	ENSG00000241360	PDXP	9.10467e-17	0.47949	1.04453	-1.30719	0.791362	14.1208	0 .	43 x 45	22 q13	pyridoxal phosphatase [Source:HGNC Symbol;Acc:HGNC:30259]
ENSG00000186642	169	ENSG00000186642	PDE2A	1.12293e-16	0.501045	1.04438	-1.73266	0.772319	13.2628	0 .	42 x 45	11 q13	phosphodiesterase 2A [Source:HGNC Symbol;Acc:HGNC:8777]
ENSG00000154975	170	ENSG00000154975	CA10	-3.73286e-16	0.627199	1.04298	-2.28525	0.636672	9.00656	2.1094237467878e-15 .	45 x 43	17 q22	carbonic anhydrase 10 [Source:HGNC Symbol;Acc:HGNC:1369]
ENSG00000180543	171	ENSG00000180543	TSPYL5	-7.69204e-17	0.480834	1.03882	-1.41631	0.640061	9.08763	1.33226762955019e-15 .	45 x 44	8 q22	TSPY like 5 [Source:HGNC Symbol;Acc:HGNC:29367]
ENSG00000171303	172	ENSG00000171303	KCNK3	-1.18133e-17	0.41305	1.03878	-1.00802	0.563878	7.44823	8.22997225924382e-12 .	41 x 45	2 p23	potassium two pore domain channel subfamily K member 3 [Source:HGNC Symbol;Acc:HGNC:6278]
ENSG00000260230	173	ENSG00000260230	FRRS1L	-2.60228e-16	0.570654	1.03854	-1.96285	0.863147	18.6469	0 .	44 x 45	9 q31	ferric chelate reductase 1 like [Source:HGNC Symbol;Acc:HGNC:1362]
ENSG00000133816	174	ENSG00000133816	MICAL2	7.65381e-17	0.491613	1.03419	-1.05492	0.758009	12.6776	0 .	45 x 45	11 p15	microtubule associated monooxygenase, calponin and LIM domain containing 2 [Source:HGNC Symbol;Acc:HGNC:24693]
ENSG00000156687	175	ENSG00000156687	UNC5D	-3.78485e-18	0.522026	1.03183	-1.03215	0.692459	10.4703	0 .	45 x 45	8 p12	unc-5 netrin receptor D [Source:HGNC Symbol;Acc:HGNC:18634]
ENSG00000099308	176	ENSG00000099308	MAST3	3.11772e-16	0.409462	1.02693	-1.11799	0.762978	12.8756	0 .	45 x 44	19 p13	microtubule associated serine/threonine kinase 3 [Source:HGNC Symbol;Acc:HGNC:19036]
ENSG00000076826	177	ENSG00000076826	CAMSAP3	1.92416e-16	0.446964	1.02621	-0.899584	0.643014	9.159	8.88178419700125e-16 .	42 x 45	19 p13	calmodulin regulated spectrin associated protein family member 3 [Source:HGNC Symbol;Acc:HGNC:29307]
ENSG00000170085	178	ENSG00000170085	SIMC1	-1.14692e-18	0.545304	1.02566	-1.05678	0.231812	2.59958	0.00525751236188221 .	45 x 41	5 q35	SUMO interacting motifs containing 1 [Source:HGNC Symbol;Acc:HGNC:24779]
ENSG00000198108	179	ENSG00000198108	CHSY3	-9.98111e-17	0.417609	1.02376	-0.880822	0.427413	5.15734	5.0564096276684e-07 .	45 x 42	5 q23	chondroitin sulfate synthase 3 [Source:HGNC Symbol;Acc:HGNC:24293]
ENSG00000147459	180	ENSG00000147459	DOCK5	6.17045e-17	0.367263	1.02178	-0.827659	0.24343	2.73787	0.00356683609072173 .	45 x 41	8 p21	dedicator of cytokinesis 5 [Source:HGNC Symbol;Acc:HGNC:23476]
ENSG00000154678	181	ENSG00000154678	PDE1C	-3.3796e-17	0.436717	1.0205	-0.780178	0.296251	3.3836	0.000484595241085906 .	45 x 41	7 p14	phosphodiesterase 1C [Source:HGNC Symbol;Acc:HGNC:8776]
ENSG00000175471	182	ENSG00000175471	MCTP1	2.21356e-17	0.410815	1.01818	-0.807404	0.773611	13.318	0 .	45 x 44	5 q15	multiple C2 and transmembrane domain containing 1 [Source:HGNC Symbol;Acc:HGNC:26183]
ENSG00000185760	183	ENSG00000185760	KCNQ5	-2.21992e-16	0.412979	1.01818	-1.37353	0.679573	10.1052	0 .	43 x 45	6 q13	potassium voltage-gated channel subfamily Q member 5 [Source:HGNC Symbol;Acc:HGNC:6299]
ENSG00000157219	184	ENSG00000157219	HTR5A	5.8627e-17	0.301574	1.01184	-0.843791	0.471731	5.83614	2.35748598420571e-08 .	45 x 41	7 q36	5-hydroxytryptamine receptor 5A [Source:HGNC Symbol;Acc:HGNC:5300]
ENSG00000168959	185	ENSG00000168959	GRM5	-5.65864e-17	0.360495	1.01169	-0.760685	0.73507	11.8271	0 .	42 x 45	11 q14	glutamate metabotropic receptor 5 [Source:HGNC Symbol;Acc:HGNC:4597]
ENSG00000110427	186	ENSG00000110427	KIAA1549L	1.95727e-16	0.337682	1.01112	-1.07682	0.734214	11.7972	0 .	41 x 45	11 p13	KIAA1549 like [Source:HGNC Symbol;Acc:HGNC:24836]
ENSG00000132702	187	ENSG00000132702	HAPLN2	-1.57033e-16	0.520308	1.00027	-0.918462	0.420203	5.05148	8.00126754740837e-07 .	41 x 42	1 q23	hyaluronan and proteoglycan link protein 2 [Source:HGNC Symbol;Acc:HGNC:17410]
ENSG00000135447	188	ENSG00000135447	PPP1R1A	5.65792e-17	0.628504	0.996191	-1.78301	0.549564	7.1758	3.33347793812777e-11 .	42 x 45	12 q13	protein phosphatase 1 regulatory inhibitor subunit 1A [Source:HGNC Symbol;Acc:HGNC:9286]
ENSG00000013293	189	ENSG00000013293	SLC7A14	2.10136e-16	0.554416	0.994474	-1.4365	0.753603	12.5064	0 .	42 x 45	3 q26	solute carrier family 7 member 14 [Source:HGNC Symbol;Acc:HGNC:29326]
ENSG00000075035	190	ENSG00000075035	WSCD2	-2.94913e-16	0.529656	0.992614	-1.06016	0.838063	16.757	0 .	45 x 44	12 q23	WSC domain containing 2 [Source:HGNC Symbol;Acc:HGNC:29117]
ENSG00000171435	191	ENSG00000171435	KSR2	-1.79087e-16	0.414032	0.983212	-1.11412	0.655553	9.46996	2.22044604925031e-16 .	41 x 45	12 q24	kinase suppressor of ras 2 [Source:HGNC Symbol;Acc:HGNC:18610]
ENSG00000118276	192	ENSG00000118276	B4GALT6	1.1431e-17	0.442848	0.977607	-1.45407	0.794731	14.2834	0 .	44 x 45	18 q12	beta-1,4-galactosyltransferase 6 [Source:HGNC Symbol;Acc:HGNC:929]
ENSG00000138028	193	ENSG00000138028	CGREF1	1.43342e-16	0.450662	0.977415	-0.889379	0.651128	9.35872	3.33066907387547e-16 .	42 x 45	2 p23	cell growth regulator with EF-hand domain 1 [Source:HGNC Symbol;Acc:HGNC:16962]
ENSG00000152954	194	ENSG00000152954	NRSN1	-9.51924e-17	0.570218	0.977042	-2.19945	0.781603	13.6688	0 .	43 x 45	6 p22	neurensin 1 [Source:HGNC Symbol;Acc:HGNC:17881]
ENSG00000133958	195	ENSG00000133958	UNC79	-2.98841e-16	0.597036	0.975066	-1.72715	0.595893	8.09452	2.79332112995689e-13 .	41 x 45	14 q32	unc-79 homolog, NALCN channel complex subunit [Source:HGNC Symbol;Acc:HGNC:19966]
ENSG00000116675	196	ENSG00000116675	DNAJC6	3.33564e-17	0.377571	0.968629	-1.29977	0.883178	20.5407	0 .	45 x 44	1 p31	DnaJ heat shock protein family (Hsp40) member C6 [Source:HGNC Symbol;Acc:HGNC:15469]
ENSG00000173452	197	ENSG00000173452	TMEM196	-1.09503e-16	0.418365	0.96713	-0.678349	0.616607	8.54394	2.54241072639161e-14 .	41 x 45	7 p21	transmembrane protein 196 [Source:HGNC Symbol;Acc:HGNC:22431]
ENSG00000164176	198	ENSG00000164176	EDIL3	6.18957e-17	0.422618	0.966242	-1.28828	0.528054	6.78323	2.41849540394412e-10 .	41 x 43	5 q14	EGF like repeats and discoidin domains 3 [Source:HGNC Symbol;Acc:HGNC:3173]
ENSG00000132639	199	ENSG00000132639	SNAP25	3.92631e-17	0.582027	0.965381	-2.15109	0.881647	20.3802	0 .	45 x 45	20 p12	synaptosome associated protein 25 [Source:HGNC Symbol;Acc:HGNC:11132]
ENSG00000002746	200	ENSG00000002746	HECW1	1.7936e-16	0.424187	0.965118	-0.859349	0.849927	17.5965	0 .	43 x 45	7 p14	HECT, C2 and WW domain containing E3 ubiquitin protein ligase 1 [Source:HGNC Symbol;Acc:HGNC:22195]
ENSG00000006432	201	ENSG00000006432	MAP3K9	1.74046e-17	0.442411	0.964584	-0.77999	0.875379	19.7529	0 .	44 x 45	14 q24	mitogen-activated protein kinase kinase kinase 9 [Source:HGNC Symbol;Acc:HGNC:6861]
ENSG00000107105	202	ENSG00000107105	ELAVL2	8.04998e-17	0.563782	0.964299	-1.79818	0.742038	12.0752	0 .	43 x 45	9 p21	ELAV like RNA binding protein 2 [Source:HGNC Symbol;Acc:HGNC:3313]
ENSG00000091428	203	ENSG00000091428	RAPGEF4	-1.94011e-16	0.342887	0.962628	-1.08899	0.672428	9.91042	0 .	41 x 44	2 q31	Rap guanine nucleotide exchange factor 4 [Source:HGNC Symbol;Acc:HGNC:16626]
ENSG00000182836	204	ENSG00000182836	PLCXD3	8.13647e-17	0.604391	0.960552	-1.53963	0.522574	6.68619	3.92044507968592e-10 .	45 x 44	5 p13	phosphatidylinositol specific phospholipase C X domain containing 3 [Source:HGNC Symbol;Acc:HGNC:31822]
ENSG00000173175	205	ENSG00000173175	ADCY5	4.12912e-16	0.451546	0.956599	-1.09271	0.771808	13.2411	0 .	43 x 45	3 q21	adenylate cyclase 5 [Source:HGNC Symbol;Acc:HGNC:236]
ENSG00000106069	206	ENSG00000106069	CHN2	1.74677e-16	0.505577	0.951504	-1.05611	0.584871	7.86584	9.33364496802369e-13 .	45 x 44	7 p14	chimerin 2 [Source:HGNC Symbol;Acc:HGNC:1944]
ENSG00000165023	207	ENSG00000165023	DIRAS2	-1.16394e-16	0.448491	0.945419	-1.42437	0.746488	12.2381	0 .	44 x 45	9 q22	DIRAS family GTPase 2 [Source:HGNC Symbol;Acc:HGNC:19323]
ENSG00000101445	208	ENSG00000101445	PPP1R16B	3.32493e-16	0.555709	0.942505	-1.71871	0.808033	14.9619	0 .	45 x 45	20 q11	protein phosphatase 1 regulatory subunit 16B [Source:HGNC Symbol;Acc:HGNC:15850]
ENSG00000007264	209	ENSG00000007264	MATK	2.46398e-17	0.400348	0.941091	-0.84553	0.73242	11.7349	0 .	44 x 45	19 p13	megakaryocyte-associated tyrosine kinase [Source:HGNC Symbol;Acc:HGNC:6906]
ENSG00000146151	210	ENSG00000146151	HMGCLL1	-4.05916e-17	0.45278	0.940093	-0.874837	0.668276	9.79956	0 .	44 x 44	6 p12	3-hydroxymethyl-3-methylglutaryl-CoA lyase like 1 [Source:HGNC Symbol;Acc:HGNC:21359]
ENSG00000188730	211	ENSG00000188730	VWC2	1.19825e-16	0.407766	0.93906	-0.920373	0.4227	5.08802	6.83327746386908e-07 .	44 x 42	7 p12	von Willebrand factor C domain containing 2 [Source:HGNC Symbol;Acc:HGNC:30200]
ENSG00000161082	212	ENSG00000161082	CELF5	-1.13737e-17	0.392456	0.935162	-1.40735	0.713247	11.1007	0 .	42 x 45	19 p13	CUGBP Elav-like family member 5 [Source:HGNC Symbol;Acc:HGNC:14058]
ENSG00000198915	213	ENSG00000198915	RASGEF1A	1.42563e-16	0.406934	0.933963	-1.19806	0.663733	9.68016	0 .	45 x 43	10 q11	RasGEF domain family member 1A [Source:HGNC Symbol;Acc:HGNC:24246]
ENSG00000182463	214	ENSG00000182463	TSHZ2	-3.17292e-17	0.366523	0.932652	-0.621946	0.493665	6.19241	4.36930647218503e-09 .	43 x 42	20 q13	teashirt zinc finger homeobox 2 [Source:HGNC Symbol;Acc:HGNC:13010]
ENSG00000152910	215	ENSG00000152910	CNTNAP4	-1.77697e-16	0.504616	0.924645	-1.05847	0.506475	6.40761	1.54322821188657e-09 .	42 x 43	16 q23	contactin associated protein like 4 [Source:HGNC Symbol;Acc:HGNC:18747]
ENSG00000148798	216	ENSG00000148798	INA	4.00047e-16	0.719337	0.921296	-2.83687	0.76374	12.9064	0 .	42 x 45	10 q24	internexin neuronal intermediate filament protein alpha [Source:HGNC Symbol;Acc:HGNC:6057]
ENSG00000105143	217	ENSG00000105143	SLC1A6	-1.43079e-16	0.580448	0.920028	-1.41706	0.677277	10.0421	0 .	41 x 45	19 p13	solute carrier family 1 member 6 [Source:HGNC Symbol;Acc:HGNC:10944]
ENSG00000174938	218	ENSG00000174938	SEZ6L2	3.43102e-16	0.523097	0.919085	-1.46019	0.685561	10.2726	0 .	42 x 45	16 p11	seizure related 6 homolog like 2 [Source:HGNC Symbol;Acc:HGNC:30844]
ENSG00000185736	219	ENSG00000185736	ADARB2	-3.98451e-16	0.525118	0.913344	-1.24218	0.529542	6.80977	2.11814454864623e-10 .	45 x 42	10 p15	adenosine deaminase, RNA specific B2 (inactive) [Source:HGNC Symbol;Acc:HGNC:227]
ENSG00000215218	220	ENSG00000215218	UBE2QL1	3.07968e-16	0.569818	0.913024	-2.3327	0.902064	22.7996	0 .	44 x 45	5 p15	ubiquitin conjugating enzyme E2 Q family like 1 [Source:HGNC Symbol;Acc:HGNC:37269]
ENSG00000145087	221	ENSG00000145087	STXBP5L	-6.02996e-17	0.393413	0.907993	-0.744299	0.859365	18.3325	0 .	45 x 44	3 q13	syntaxin binding protein 5 like [Source:HGNC Symbol;Acc:HGNC:30757]
ENSG00000054356	222	ENSG00000054356	PTPRN	1.37258e-16	0.616753	0.907841	-1.67689	0.764781	12.9488	0 .	45 x 45	2 q35	protein tyrosine phosphatase, receptor type N [Source:HGNC Symbol;Acc:HGNC:9676]
ENSG00000203618	223	ENSG00000203618	GP1BB	2.58746e-16	0.44421	0.905101	-1.08305	0.74008	12.0046	0 .	44 x 45	22 q11	glycoprotein Ib platelet beta subunit [Source:HGNC Symbol;Acc:HGNC:4440]
ENSG00000099365	224	ENSG00000099365	STX1B	1.50347e-16	0.459614	0.904163	-1.64816	0.72871	11.6078	0 .	42 x 45	16 p11	syntaxin 1B [Source:HGNC Symbol;Acc:HGNC:18539]
ENSG00000174469	225	ENSG00000174469	CNTNAP2	1.68827e-16	0.483128	0.900387	-1.43692	0.789157	14.0163	0 .	45 x 43	7 q35	contactin associated protein like 2 [Source:HGNC Symbol;Acc:HGNC:13830]
ENSG00000148082	226	ENSG00000148082	SHC3	8.49298e-17	0.494318	0.897378	-1.09157	0.661501	9.62221	0 .	43 x 45	9 q22	SHC adaptor protein 3 [Source:HGNC Symbol;Acc:HGNC:18181]
ENSG00000150672	227	ENSG00000150672	DLG2	-1.77279e-16	0.418437	0.886935	-1.28212	0.851129	17.6866	0 .	44 x 45	11 q14	discs large MAGUK scaffold protein 2 [Source:HGNC Symbol;Acc:HGNC:2901]
ENSG00000122012	228	ENSG00000122012	SV2C	-2.107e-16	0.365001	0.884008	-0.629927	0.614261	8.49167	3.36397576461422e-14 .	45 x 43	5 q13	synaptic vesicle glycoprotein 2C [Source:HGNC Symbol;Acc:HGNC:30670]
ENSG00000169744	229	ENSG00000169744	LDB2	1.80682e-16	0.380956	0.880685	-1.39317	0.695455	10.5578	0 .	43 x 45	4 p15	LIM domain binding 2 [Source:HGNC Symbol;Acc:HGNC:6533]
ENSG00000218336	230	ENSG00000218336	TENM3	1.47428e-16	0.345583	0.880642	-0.610282	0.655719	9.47417	2.22044604925031e-16 .	45 x 43	4 q34	teneurin transmembrane protein 3 [Source:HGNC Symbol;Acc:HGNC:29944]
ENSG00000102924	231	ENSG00000102924	CBLN1	3.93013e-16	0.39745	0.876328	-0.972599	0.45461	5.56782	8.11431892788761e-08 .	45 x 41	16 q12	cerebellin 1 precursor [Source:HGNC Symbol;Acc:HGNC:1543]
ENSG00000166342	232	ENSG00000166342	NETO1	1.32087e-17	0.378585	0.871606	-0.934497	0.48178	5.99754	1.10521776175432e-08 .	45 x 41	18 q22	neuropilin and tolloid like 1 [Source:HGNC Symbol;Acc:HGNC:13823]
ENSG00000115641	233	ENSG00000115641	FHL2	-7.04976e-17	0.494467	0.871423	-1.1794	0.551668	7.21527	2.7251756407054e-11 .	45 x 44	2 q12	four and a half LIM domains 2 [Source:HGNC Symbol;Acc:HGNC:3703]
ENSG00000188580	234	ENSG00000188580	NKAIN2	2.45671e-16	0.47344	0.869182	-1.24799	0.622936	8.68677	1.17683640610267e-14 .	44 x 44	6 q22	sodium/potassium transporting ATPase interacting 2 [Source:HGNC Symbol;Acc:HGNC:16443]
ENSG00000101349	235	ENSG00000101349	PAK5	2.42288e-16	0.552223	0.867878	-1.66497	0.735681	11.8485	0 .	41 x 45	20 p12	p21 (RAC1) activated kinase 5 [Source:HGNC Symbol;Acc:HGNC:15916]
ENSG00000184305	236	ENSG00000184305	CCSER1	-1.47829e-16	0.257144	0.866878	-0.620967	0.452817	5.54019	9.19987175329595e-08 .	45 x 41	4 q22	coiled-coil serine rich protein 1 [Source:HGNC Symbol;Acc:HGNC:29349]
ENSG00000162706	237	ENSG00000162706	CADM3	-6.31191e-17	0.443667	0.865923	-1.38777	0.390812	4.6316	4.67080983979073e-06 .	41 x 42	1 q23	cell adhesion molecule 3 [Source:HGNC Symbol;Acc:HGNC:17601]
ENSG00000159082	238	ENSG00000159082	SYNJ1	1.1113e-16	0.370323	0.864711	-0.840094	0.669705	9.83754	0 .	42 x 44	21 q22	synaptojanin 1 [Source:HGNC Symbol;Acc:HGNC:11503]
ENSG00000155511	239	ENSG00000155511	GRIA1	-1.85993e-17	0.501387	0.862691	-1.96023	0.523568	6.70371	3.59374863201367e-10 .	41 x 45	5 q33	glutamate ionotropic receptor AMPA type subunit 1 [Source:HGNC Symbol;Acc:HGNC:4571]
ENSG00000108309	240	ENSG00000108309	RUNDC3A	1.09297e-16	0.413304	0.852972	-1.55756	0.809354	15.0327	0 .	42 x 45	17 q21	RUN domain containing 3A [Source:HGNC Symbol;Acc:HGNC:16984]
ENSG00000105696	241	ENSG00000105696	TMEM59L	-4.13648e-16	0.527925	0.850241	-1.73123	0.535477	6.91655	1.23984156275014e-10 .	44 x 45	19 p13	transmembrane protein 59 like [Source:HGNC Symbol;Acc:HGNC:13237]
ENSG00000155886	242	ENSG00000155886	SLC24A2	-3.35093e-17	0.438842	0.846638	-1.30711	0.72618	11.5224	0 .	43 x 45	9 p22	solute carrier family 24 member 2 [Source:HGNC Symbol;Acc:HGNC:10976]
ENSG00000153956	243	ENSG00000153956	CACNA2D1	7.12909e-17	0.363794	0.839253	-1.39911	0.627661	8.79522	6.55031584528842e-15 .	41 x 45	7 q21	calcium voltage-gated channel auxiliary subunit alpha2delta 1 [Source:HGNC Symbol;Acc:HGNC:1399]
ENSG00000170091	244	ENSG00000170091	HMP19	-3.75618e-17	0.532243	0.832975	-1.90374	0.745391	12.1976	0 .	41 x 45	5 q35	Neuron-specific protein family member 2 [Source:UniProtKB/Swiss-Prot;Acc:Q9Y328]
ENSG00000177614	245	ENSG00000177614	PGBD5	-8.44328e-17	0.356603	0.83222	-0.774485	0.846081	17.3147	0 .	44 x 45	1 q42	piggyBac transposable element derived 5 [Source:HGNC Symbol;Acc:HGNC:19405]
ENSG00000091513	246	ENSG00000091513	TF	-2.72677e-16	0.417588	0.830555	-1.23249	0.509203	6.45415	1.22964449733587e-09 .	42 x 43	3 q22	transferrin [Source:HGNC Symbol;Acc:HGNC:11740]
ENSG00000145545	247	ENSG00000145545	SRD5A1	3.07414e-16	0.394791	0.827341	-0.896446	0.721817	11.3774	0 .	45 x 45	5 p15	steroid 5 alpha-reductase 1 [Source:HGNC Symbol;Acc:HGNC:11284]
ENSG00000182255	248	ENSG00000182255	KCNA4	1.67623e-16	0.228945	0.826021	-0.535636	0.4627	5.69359	4.56313131724784e-08 .	45 x 41	11 p14	potassium voltage-gated channel subfamily A member 4 [Source:HGNC Symbol;Acc:HGNC:6222]
ENSG00000125657	249	ENSG00000125657	TNFSF9	5.74227e-17	0.24969	0.825511	-0.80756	0.578139	7.72945	1.90780724551587e-12 .	45 x 41	19 p13	TNF superfamily member 9 [Source:HGNC Symbol;Acc:HGNC:11939]
ENSG00000141404	250	ENSG00000141404	GNAL	-1.11357e-16	0.482191	0.825128	-1.59929	0.736423	11.8746	0 .	42 x 45	18 p11	G protein subunit alpha L [Source:HGNC Symbol;Acc:HGNC:4388]
ENSG00000006740	251	ENSG00000006740	ARHGAP44	4.17863e-17	0.416016	0.824023	-1.09999	0.88437	20.6676	0 .	45 x 43	17 p12	Rho GTPase activating protein 44 [Source:HGNC Symbol;Acc:HGNC:29096]
ENSG00000145911	252	ENSG00000145911	N4BP3	2.3015e-17	0.27553	0.822109	-0.57796	0.60629	8.31675	8.57092175010621e-14 .	45 x 42	5 q35	NEDD4 binding protein 3 [Source:HGNC Symbol;Acc:HGNC:29852]
ENSG00000139220	253	ENSG00000139220	PPFIA2	-1.58624e-16	0.454028	0.82196	-1.65692	0.792319	14.1667	0 .	43 x 45	12 q21	PTPRF interacting protein alpha 2 [Source:HGNC Symbol;Acc:HGNC:9246]
ENSG00000185133	254	ENSG00000185133	INPP5J	-2.80327e-17	0.373246	0.821851	-1.03186	0.6541	9.43326	2.22044604925031e-16 .	43 x 43	22 q12	inositol polyphosphate-5-phosphatase J [Source:HGNC Symbol;Acc:HGNC:8956]
ENSG00000184702	255	ENSG00000184702	SEPT5	2.02509e-16	0.315404	0.812576	-0.717178	0.697688	10.6237	0 .	42 x 43	22 q11	septin 5 [Source:HGNC Symbol;Acc:HGNC:9164]
ENSG00000135622	256	ENSG00000135622	SEMA4F	2.34259e-17	0.281971	0.80988	-0.643057	0.688954	10.3691	0 .	41 x 42	2 p13	ssemaphorin 4F [Source:HGNC Symbol;Acc:HGNC:10734]
ENSG00000164116	257	ENSG00000164116	GUCY1A3	3.23366e-16	0.39501	0.807276	-1.0463	0.708871	10.9633	0 .	42 x 45	4 q32	guanylate cyclase 1 soluble subunit alpha [Source:HGNC Symbol;Acc:HGNC:4685]
ENSG00000152822	258	ENSG00000152822	GRM1	1.17072e-16	0.32812	0.806756	-0.745904	0.562503	7.42165	9.44078148990002e-12 .	44 x 41	6 q24	glutamate metabotropic receptor 1 [Source:HGNC Symbol;Acc:HGNC:4593]
ENSG00000178235	259	ENSG00000178235	SLITRK1	2.00817e-16	0.617626	0.806371	-2.14319	0.665809	9.73448	0 .	42 x 45	13 q31	SLIT and NTRK like family member 1 [Source:HGNC Symbol;Acc:HGNC:20297]
ENSG00000175497	260	ENSG00000175497	DPP10	6.526e-17	0.595266	0.803607	-2.31272	0.440791	5.35697	2.09702402331757e-07 .	41 x 45	2 q14	dipeptidyl peptidase like 10 [Source:HGNC Symbol;Acc:HGNC:20823]
ENSG00000187672	261	ENSG00000187672	ERC2	1.77353e-16	0.437661	0.802413	-1.81972	0.698098	10.6359	0 .	43 x 44	3 p14	ELKS/RAB6-interacting/CAST family member 2 [Source:HGNC Symbol;Acc:HGNC:31922]
ENSG00000092445	262	ENSG00000092445	TYRO3	2.46484e-16	0.315283	0.801524	-1.14992	0.638597	9.05249	1.55431223447522e-15 .	42 x 41	15 q15	TYRO3 protein tyrosine kinase [Source:HGNC Symbol;Acc:HGNC:12446]
ENSG00000136928	263	ENSG00000136928	GABBR2	-1.87427e-16	0.490117	0.800397	-2.04818	0.57278	7.62257	3.33189031920256e-12 .	42 x 45	9 q22	gamma-aminobutyric acid type B receptor subunit 2 [Source:HGNC Symbol;Acc:HGNC:4507]
ENSG00000196352	264	ENSG00000196352	CD55	-4.36787e-17	0.334196	0.798299	-0.9464	0.515762	6.56716	7.06210867562618e-10 .	45 x 42	1 q32	CD55 molecule (Cromer blood group) [Source:HGNC Symbol;Acc:HGNC:2665]
ENSG00000139364	265	ENSG00000139364	TMEM132B	-1.99106e-16	0.469364	0.798161	-1.71814	0.541727	7.03053	6.97485402767484e-11 .	41 x 45	12 q24	transmembrane protein 132B [Source:HGNC Symbol;Acc:HGNC:29397]
ENSG00000206579	266	ENSG00000206579	XKR4	3.40541e-17	0.463954	0.795956	-1.30112	0.66321	9.66654	0 .	42 x 45	8 q12	XK related 4 [Source:HGNC Symbol;Acc:HGNC:29394]
ENSG00000078053	267	ENSG00000078053	AMPH	9.03203e-17	0.369242	0.792086	-1.22201	0.825735	15.9695	0 .	45 x 44	7 p14	amphiphysin [Source:HGNC Symbol;Acc:HGNC:471]
ENSG00000088538	268	ENSG00000088538	DOCK3	-3.15908e-16	0.360669	0.791662	-1.80422	0.656105	9.48397	2.22044604925031e-16 .	42 x 44	3 p21	dedicator of cytokinesis 3 [Source:HGNC Symbol;Acc:HGNC:2989]
ENSG00000204314	269	ENSG00000204314	PRRT1	-4.90286e-17	0.285059	0.788791	-0.540679	0.649738	9.32413	4.44089209850063e-16 .	41 x 42	6 p21	proline rich transmembrane protein 1 [Source:HGNC Symbol;Acc:HGNC:13943]
ENSG00000107864	270	ENSG00000107864	CPEB3	8.86955e-18	0.450128	0.787026	-1.33066	0.890576	21.3595	0 .	43 x 45	10 q23	cytoplasmic polyadenylation element binding protein 3 [Source:HGNC Symbol;Acc:HGNC:21746]
ENSG00000101180	271	ENSG00000101180	HRH3	1.34878e-16	0.290512	0.785702	-0.536192	0.724172	11.4553	0 .	42 x 43	20 q13	histamine receptor H3 [Source:HGNC Symbol;Acc:HGNC:5184]
ENSG00000140600	272	ENSG00000140600	SH3GL3	-6.94367e-17	0.570474	0.778154	-2.24326	0.731967	11.7193	0 .	44 x 45	15 q25	SH3 domain containing GRB2 like 3, endophilin A3 [Source:HGNC Symbol;Acc:HGNC:10832]
ENSG00000154118	273	ENSG00000154118	JPH3	-1.57301e-16	0.38091	0.768857	-1.34588	0.766987	13.0393	0 .	41 x 45	16 q24	junctophilin 3 [Source:HGNC Symbol;Acc:HGNC:14203]
ENSG00000102466	274	ENSG00000102466	FGF14	5.60512e-17	0.446	0.767819	-1.76086	0.627505	8.79163	6.66133814775094e-15 .	41 x 45	13 q33	fibroblast growth factor 14 [Source:HGNC Symbol;Acc:HGNC:3671]
ENSG00000166793	275	ENSG00000166793	YPEL4	-1.72923e-16	0.435299	0.767781	-1.71587	0.62547	8.74476	8.65973959207622e-15 .	41 x 45	11 q12	yippee like 4 [Source:HGNC Symbol;Acc:HGNC:18328]
ENSG00000162630	276	ENSG00000162630	B3GALT2	9.07886e-17	0.470233	0.765072	-1.54269	0.624996	8.73388	9.10382880192628e-15 .	41 x 45	1 q31	beta-1,3-galactosyltransferase 2 [Source:HGNC Symbol;Acc:HGNC:917]
ENSG00000089199	277	ENSG00000089199	CHGB	-2.68189e-16	0.563041	0.76453	-2.1525	0.716875	11.2165	0 .	41 x 45	20 p12	chromogranin B [Source:HGNC Symbol;Acc:HGNC:1930]
ENSG00000174939	278	ENSG00000174939	ASPHD1	8.37016e-17	0.539012	0.757346	-1.38853	0.697467	10.6172	0 .	42 x 45	16 p11	aspartate beta-hydroxylase domain containing 1 [Source:HGNC Symbol;Acc:HGNC:27380]
ENSG00000144834	279	ENSG00000144834	TAGLN3	-4.91338e-16	0.284261	0.756254	-1.04506	0.83756	16.7233	0 .	42 x 44	3 q13	transgelin 3 [Source:HGNC Symbol;Acc:HGNC:29868]
ENSG00000171714	280	ENSG00000171714	ANO5	2.41858e-17	0.594799	0.752605	-1.88445	0.706283	10.8834	0 .	43 x 45	11 p14	anoctamin 5 [Source:HGNC Symbol;Acc:HGNC:27337]
ENSG00000055813	281	ENSG00000055813	CCDC85A	-1.54283e-16	0.404085	0.751767	-1.43831	0.617474	8.56335	2.28705943072782e-14 .	41 x 45	2 p16	coiled-coil domain containing 85A [Source:HGNC Symbol;Acc:HGNC:29400]
ENSG00000157064	282	ENSG00000157064	NMNAT2	-1.03854e-16	0.386994	0.751136	-1.28613	0.715827	11.1829	0 .	41 x 45	1 q25	nicotinamide nucleotide adenylyltransferase 2 [Source:HGNC Symbol;Acc:HGNC:16789]
ENSG00000065609	283	ENSG00000065609	SNAP91	-3.38419e-16	0.577121	0.748348	-3.02679	0.749287	12.3425	0 .	44 x 44	6 q14	synaptosome associated protein 91 [Source:HGNC Symbol;Acc:HGNC:14986]
ENSG00000110318	284	ENSG00000110318	CEP126	-5.12847e-16	0.303054	0.731664	-1.37703	0.599942	8.18029	1.77191594730175e-13 .	45 x 42	11 q22	centrosomal protein 126 [Source:HGNC Symbol;Acc:HGNC:29264]
ENSG00000107295	285	ENSG00000107295	SH3GL2	1.51934e-16	0.552588	0.73154	-3.00127	0.571643	7.60009	3.7452263512705e-12 .	41 x 45	9 p22	SH3 domain containing GRB2 like 2, endophilin A1 [Source:HGNC Symbol;Acc:HGNC:10831]
ENSG00000155974	286	ENSG00000155974	GRIP1	-4.45771e-17	0.331327	0.729631	-0.681988	0.639343	9.07037	1.55431223447522e-15 .	41 x 45	12 q14	glutamate receptor interacting protein 1 [Source:HGNC Symbol;Acc:HGNC:18708]
ENSG00000154864	287	ENSG00000154864	PIEZO2	1.5969e-16	0.286132	0.727526	-0.704534	0.257264	2.90417	0.00219534132061572 .	45 x 41	18 p11	piezo type mechanosensitive ion channel component 2 [Source:HGNC Symbol;Acc:HGNC:26270]
ENSG00000003987	288	ENSG00000003987	MTMR7	-9.10849e-18	0.353284	0.727517	-0.900425	0.530849	6.83316	1.88421278579654e-10 .	45 x 42	8 p22	myotubularin related protein 7 [Source:HGNC Symbol;Acc:HGNC:7454]
ENSG00000140323	289	ENSG00000140323	DISP2	1.36274e-16	0.302093	0.726461	-0.784696	0.588944	7.94955	6.00852700927135e-13 .	41 x 42	15 q15	dispatched RND transporter family member 2 [Source:HGNC Symbol;Acc:HGNC:19712]
ENSG00000165152	290	ENSG00000165152	TMEM246	-5.34438e-16	0.512356	0.724083	-2.28023	0.761116	12.8008	0 .	42 x 45	9 q31	transmembrane protein 246 [Source:HGNC Symbol;Acc:HGNC:28180]
ENSG00000125848	291	ENSG00000125848	FLRT3	-2.17247e-16	0.438285	0.716348	-1.61195	0.516059	6.57231	6.88494372624859e-10 .	41 x 45	20 p12	fibronectin leucine rich transmembrane protein 3 [Source:HGNC Symbol;Acc:HGNC:3762]
ENSG00000126860	292	ENSG00000126860	EVI2A	4.47052e-16	0.465808	0.7113	-2.06534	0.19941	2.21989	0.0141604726257936 .	45 x 41	17 q11	ecotropic viral integration site 2A [Source:HGNC Symbol;Acc:HGNC:3499]
ENSG00000163577	293	ENSG00000163577	EIF5A2	-1.38587e-16	0.304313	0.702494	-0.831012	0.438274	5.31908	2.48185639373233e-07 .	44 x 41	3 q26	eukaryotic translation initiation factor 5A2 [Source:HGNC Symbol;Acc:HGNC:3301]
ENSG00000184347	294	ENSG00000184347	SLIT3	1.80669e-16	0.203882	0.701091	-0.45925	0.604903	8.28673	1.00586206031039e-13 .	45 x 41	5 q35	slit guidance ligand 3 [Source:HGNC Symbol;Acc:HGNC:11087]
ENSG00000091622	295	ENSG00000091622	PITPNM3	5.6983e-17	0.285267	0.701017	-0.663312	0.735738	11.8505	0 .	43 x 42	17 p13	PITPNM family member 3 [Source:HGNC Symbol;Acc:HGNC:21043]
ENSG00000168280	296	ENSG00000168280	KIF5C	7.185e-17	0.280767	0.695491	-0.851142	0.604592	8.28	1.04249942012302e-13 .	41 x 42	2 q23	kinesin family member 5C [Source:HGNC Symbol;Acc:HGNC:6325]
ENSG00000160145	297	ENSG00000160145	KALRN	-6.02135e-17	0.267327	0.69347	-0.891619	0.792691	14.1845	0 .	43 x 42	3 q21	kalirin RhoGEF kinase [Source:HGNC Symbol;Acc:HGNC:4814]
ENSG00000138411	298	ENSG00000138411	HECW2	-1.26544e-16	0.372933	0.688408	-1.26553	0.720046	11.3193	0 .	44 x 43	2 q32	HECT, C2 and WW domain containing E3 ubiquitin protein ligase 2 [Source:HGNC Symbol;Acc:HGNC:29853]
ENSG00000109738	299	ENSG00000109738	GLRB	-9.66857e-17	0.433501	0.678492	-1.25954	0.683838	10.224	0 .	42 x 45	4 q32	glycine receptor beta [Source:HGNC Symbol;Acc:HGNC:4329]
ENSG00000067836	300	ENSG00000067836	ROGDI	-3.72798e-17	0.307631	0.67311	-1.20972	0.563509	7.4411	8.538947326997e-12 .	42 x 41	16 p13	rogdi homolog [Source:HGNC Symbol;Acc:HGNC:29478]
ENSG00000204442	301	ENSG00000204442	FAM155A	6.47257e-16	0.480578	0.672393	-1.62779	0.620041	8.6211	1.68753899743024e-14 .	41 x 45	13 q33	family with sequence similarity 155 member A [Source:HGNC Symbol;Acc:HGNC:33877]
ENSG00000111110	302	ENSG00000111110	PPM1H	2.19368e-16	0.218907	0.669259	-0.7232	0.776099	13.4254	0 .	41 x 41	12 q14	protein phosphatase, Mg2+/Mn2+ dependent 1H [Source:HGNC Symbol;Acc:HGNC:18583]
ENSG00000170500	303	ENSG00000170500	LONRF2	-1.71121e-16	0.289684	0.664841	-1.21526	0.52356	6.70357	3.59621665779741e-10 .	41 x 41	2 q11	LON peptidase N-terminal domain and ring finger 2 [Source:HGNC Symbol;Acc:HGNC:24788]
ENSG00000092051	304	ENSG00000092051	JPH4	-9.82532e-17	0.438397	0.662151	-2.48347	0.627269	8.78617	6.88338275267597e-15 .	41 x 45	14 q11	junctophilin 4 [Source:HGNC Symbol;Acc:HGNC:20156]
ENSG00000144711	305	ENSG00000144711	IQSEC1	3.90241e-16	0.307155	0.66185	-0.771917	0.718383	11.2652	0 .	43 x 42	3 p25	IQ motif and Sec7 domain 1 [Source:HGNC Symbol;Acc:HGNC:29112]
ENSG00000078725	306	ENSG00000078725	BRINP1	-1.98131e-16	0.392849	0.660155	-1.33561	0.623201	8.69282	1.14352971536391e-14 .	43 x 43	9 q33	BMP/retinoic acid inducible neural specific 1 [Source:HGNC Symbol;Acc:HGNC:2687]
ENSG00000115896	307	ENSG00000115896	PLCL1	-3.50452e-16	0.437787	0.650677	-1.54944	0.580326	7.77349	1.51501033940349e-12 .	41 x 45	2 q33	phospholipase C like 1 (inactive) [Source:HGNC Symbol;Acc:HGNC:9063]
ENSG00000121871	308	ENSG00000121871	SLITRK3	-1.04083e-16	0.544719	0.646771	-2.01333	0.274727	3.11685	0.00114597963524909 .	41 x 42	3 q26	SLIT and NTRK like family member 3 [Source:HGNC Symbol;Acc:HGNC:23501]
ENSG00000015592	309	ENSG00000015592	STMN4	2.6838e-16	0.35462	0.638778	-1.42155	0.623168	8.69208	1.15463194561016e-14 .	41 x 44	8 p21	stathmin 4 [Source:HGNC Symbol;Acc:HGNC:16078]
ENSG00000185046	310	ENSG00000185046	ANKS1B	5.45535e-16	0.408261	0.638073	-1.81264	0.768719	13.1112	0 .	42 x 45	12 q23	ankyrin repeat and sterile alpha motif domain containing 1B [Source:HGNC Symbol;Acc:HGNC:24600]
ENSG00000176658	311	ENSG00000176658	MYO1D	-1.96965e-16	0.353752	0.626687	-0.756743	0.441553	5.36846	1.99231484199203e-07 .	45 x 42	17 q11	myosin ID [Source:HGNC Symbol;Acc:HGNC:7598]
ENSG00000176406	312	ENSG00000176406	RIMS2	-1.76378e-16	0.378933	0.620279	-1.02179	0.748976	12.3308	0 .	45 x 42	8 q22	regulating synaptic membrane exocytosis 2 [Source:HGNC Symbol;Acc:HGNC:17283]
ENSG00000153558	313	ENSG00000153558	FBXL2	2.62072e-17	0.333655	0.614627	-1.42757	0.583198	7.83172	1.11655129586552e-12 .	45 x 42	3 p22	F-box and leucine rich repeat protein 2 [Source:HGNC Symbol;Acc:HGNC:13598]
ENSG00000080224	314	ENSG00000080224	EPHA6	3.12155e-17	0.13684	0.609129	-0.316756	0.316317	3.63737	0.000204219284656526 .	45 x 41	3 q11	EPH receptor A6 [Source:HGNC Symbol;Acc:HGNC:19296]
ENSG00000112379	315	ENSG00000112379	ARFGEF3	3.10052e-17	0.392106	0.605147	-1.401	0.678694	10.081	0 .	42 x 44	6 q23	ARFGEF family member 3 [Source:HGNC Symbol;Acc:HGNC:21213]
ENSG00000133424	316	ENSG00000133424	LARGE1	-4.33174e-16	0.24464	0.601793	-0.639853	0.75904	12.7183	0 .	41 x 43	22 q12	LARGE xylosyl- and glucuronyltransferase 1 [Source:HGNC Symbol;Acc:HGNC:6511]
ENSG00000213760	317	ENSG00000213760	ATP6V1G2	1.11001e-16	0.335893	0.598583	-1.59745	0.751522	12.4269	0 .	41 x 45	6 p21	ATPase H+ transporting V1 subunit G2 [Source:HGNC Symbol;Acc:HGNC:862]
ENSG00000065559	318	ENSG00000065559	MAP2K4	2.19357e-16	0.260949	0.59789	-0.680592	0.739989	12.0014	0 .	41 x 42	17 p12	mitogen-activated protein kinase kinase 4 [Source:HGNC Symbol;Acc:HGNC:6844]
ENSG00000154429	319	ENSG00000154429	CCSAP	1.54405e-16	0.259628	0.597831	-0.499272	0.588921	7.94908	6.02184968556685e-13 .	41 x 41	1 q42	centriole, cilia and spindle associated protein [Source:HGNC Symbol;Acc:HGNC:29578]
ENSG00000156642	320	ENSG00000156642	NPTN	-1.18554e-16	0.238568	0.597572	-0.772521	0.729245	11.626	0 .	42 x 41	15 q24	neuroplastin [Source:HGNC Symbol;Acc:HGNC:17867]
ENSG00000152642	321	ENSG00000152642	GPD1L	7.9329e-18	0.245762	0.596644	-1.01453	0.596787	8.11338	2.52686760404686e-13 .	41 x 41	3 p22	glycerol-3-phosphate dehydrogenase 1 like [Source:HGNC Symbol;Acc:HGNC:28956]
ENSG00000013016	322	ENSG00000013016	EHD3	-5.33798e-18	0.249806	0.587464	-0.616658	0.706445	10.8883	0 .	41 x 41	2 p23	EH domain containing 3 [Source:HGNC Symbol;Acc:HGNC:3244]
ENSG00000171033	323	ENSG00000171033	PKIA	-3.57363e-17	0.361472	0.585131	-1.33455	0.651849	9.37674	2.22044604925031e-16 .	41 x 45	8 q21	cAMP-dependent protein kinase inhibitor alpha [Source:HGNC Symbol;Acc:HGNC:9017]
ENSG00000135049	324	ENSG00000135049	AGTPBP1	-9.68387e-17	0.225359	0.572704	-0.590132	0.779119	13.558	0 .	41 x 42	9 q21	ATP/GTP binding protein 1 [Source:HGNC Symbol;Acc:HGNC:17258]
ENSG00000084731	325	ENSG00000084731	KIF3C	1.70452e-16	0.246029	0.570875	-0.616805	0.810804	15.1111	0 .	41 x 43	2 p23	kinesin family member 3C [Source:HGNC Symbol;Acc:HGNC:6321]
ENSG00000105784	326	ENSG00000105784	RUNDC3B	-5.82332e-16	0.282172	0.560143	-0.768694	0.741024	12.0385	0 .	45 x 41	7 q21	RUN domain containing 3B [Source:HGNC Symbol;Acc:HGNC:30286]
ENSG00000082397	327	ENSG00000082397	EPB41L3	-2.04473e-16	0.373964	0.558831	-1.32535	0.756055	12.6012	0 .	45 x 43	18 p11	erythrocyte membrane protein band 4.1 like 3 [Source:HGNC Symbol;Acc:HGNC:3380]
ENSG00000163053	328	ENSG00000163053	SLC16A14	8.25021e-17	0.330626	0.549763	-1.26609	0.510489	6.47619	1.10395559360654e-09 .	43 x 41	2 q36	solute carrier family 16 member 14 [Source:HGNC Symbol;Acc:HGNC:26417]
ENSG00000172264	329	ENSG00000172264	MACROD2	5.748e-17	0.283392	0.54395	-1.06574	0.526873	6.76222	2.68572053485627e-10 .	45 x 41	20 p12	MACRO domain containing 2 [Source:HGNC Symbol;Acc:HGNC:16126]
ENSG00000055163	330	ENSG00000055163	CYFIP2	1.07366e-16	0.250613	0.542545	-1.07831	0.719949	11.3162	0 .	41 x 42	5 q33	cytoplasmic FMR1 interacting protein 2 [Source:HGNC Symbol;Acc:HGNC:13760]
ENSG00000154122	331	ENSG00000154122	ANKH	-1.99608e-16	0.241606	0.528282	-0.753753	0.815988	15.3985	0 .	42 x 42	5 p15	ANKH inorganic pyrophosphate transport regulator [Source:HGNC Symbol;Acc:HGNC:15492]
ENSG00000058335	332	ENSG00000058335	RASGRF1	-3.86518e-16	0.246948	0.517289	-0.573579	0.405534	4.83967	1.97092470455296e-06 .	45 x 41	15 q25	Ras protein specific guanine nucleotide releasing factor 1 [Source:HGNC Symbol;Acc:HGNC:9875]
ENSG00000213190	333	ENSG00000213190	MLLT11	-2.44391e-16	0.219049	0.491795	-0.776635	0.708393	10.9485	0 .	44 x 41	1 q21	MLLT11, transcription factor 7 cofactor [Source:HGNC Symbol;Acc:HGNC:16997]
ENSG00000001561	334	ENSG00000001561	ENPP4	-1.1756e-17	0.435591	0.471592	-1.69039	0.472069	5.84153	2.29900156689666e-08 .	45 x 42	6 p21	ectonucleotide pyrophosphatase/phosphodiesterase 4 (putative) [Source:HGNC Symbol;Acc:HGNC:3359]
[truncated: 8 more rows]

## Sheet: spotH
	Rank	ID	Symbol	mean expression	SD	max delta e	min delta e	correlation	->t.score	->p.value	Metagene	Chromosome	Description
[truncated: 461 more rows]

## Sheet: spotI
	Rank	ID	Symbol	mean expression	SD	max delta e	min delta e	correlation	->t.score	->p.value	Metagene	Chromosome	Description
[truncated: 530 more rows]

[truncated: 2 more sheets: spotJ, K]
